# Supplementary material for: External quality assessment of COVID-19 real time reverse transcription PCR laboratories in India
Source: PLoS One. 2022 Feb 8;17(2):e0263736. doi: 10.1371/journal.pone.0263736 (PMC8824319; doi:10.1371/journal.pone.0263736)
Supplement: S1 Data — (XLSX) [file pone.0263736.s001.xlsx]

## Sheet: Sample 2
Testing Lab Name	Concordant (%)	Sample	S gene (Ct value)	S gene (Result)	N gene (Ct value)	N gene (Result)	ORDF gene (Ct value)	ORDF gene (Result)	RDRP gene (Ct value)	RDRP gene (Result)
Lab 1	100 %	Sample 2		Not Tested		Not Tested	26.69	Detected		Not Tested
Lab 2	100 %	Sample 2		Not Tested		Not Tested		Not Tested	24.32	Detected
Lab 3	100 %	Sample 2		Not Tested		Not Tested	26.8	Detected	27.02	Detected
Lab 4	100 %	Sample 2		Not Tested		Not Tested	22.6	Detected	22.6	Detected
Lab 5	100 %	Sample 2		Not Tested		Not Tested	22.823	Detected	21.35	Detected
Lab 6	100 %	Sample 2		Not Tested		Not Tested		Not Tested	23	Detected
Lab 7	80 %	Sample 2		Not Tested		Not Tested	29	Detected	24	Detected
Lab 8	80 %	Sample 2		Not Tested		Not Tested		Not Tested	25.3	Detected
Lab 9	80 %	Sample 2		Not Tested		Not Tested	29.02	Detected	25	Detected
Lab 10	100 %	Sample 2		Not Tested		Not Tested	30	Detected	30	Detected
Lab 11	80 %	Sample 2		Not Tested		Not Tested	27.167	Detected	23.375	Detected
Lab 12	80 %	Sample 2		Not Tested		Not Tested		Not Tested		Not Detected
Lab 13	80 %	Sample 2		Not Tested		Not Tested		Not Tested	26.53	Detected
Lab 14	80 %	Sample 2		Not Detected		Not Detected		Not Detected	26.07	Detected
Lab 15	100 %	Sample 2		Not Tested		Not Tested		Not Tested	24.5	Detected
Lab 16	100 %	Sample 2		Not Tested		Not Tested	24.49	Detected		Not Tested
Lab 17	100 %	Sample 2		Not Tested		Not Tested	24.33	Detected	24.33	Detected
Lab 18	80 %	Sample 2		Not Detected		Not Detected	26	Detected	26	Detected
Lab 19	100 %	Sample 2		Not Tested		Not Tested	27.07	Detected	24.65	Detected
Lab 20	0.6	Sample 2		Not Tested		Not Tested	23.97	Detected	34.99	Detected
Lab 21	80 %	Sample 2		Not Tested		Not Tested	28.91	Detected	29.4	Detected
Lab 22	80 %	Sample 2		Not Tested		Not Tested	27.34	Detected	27.34	Detected
Lab 23	100 %	Sample 2		Not Tested		Not Tested	25.22	Detected	24.17	Detected
Lab 24	100 %	Sample 2		Not Tested		Not Tested	25	Detected	27	Detected
Lab 25	100 %	Sample 2		Not Tested		Not Tested	22.7	Detected	22.7	Detected
Lab 26	1	Sample 2		Not Tested		Not Tested	23.4	Detected	23.4	Detected
Lab 27	100 %	Sample 2		Not Tested		Not Tested	25.22	Detected		Not Tested
Lab 28	100 %	Sample 2		Not Tested		Not Tested	27.4	Detected	26.9	Detected
Lab 29	100 %	Sample 2		Not Tested		Not Tested	24.97	Detected		Not Tested
Lab 30	100 %	Sample 2		Not Tested		Not Tested		Not Detected	26.31	Detected
Lab 31	100 %	Sample 2		Not Tested		Not Tested		Not Detected	22.9	Detected
Lab 32	100 %	Sample 2		Not Tested		Not Tested	24.07	Detected		Not Tested
Lab 33	100 %	Sample 2		Not Tested		Not Tested	21	Detected	26	Detected
Lab 34	100 %	Sample 2		Not Tested		Not Tested	24	Detected	28	Detected
Lab 35	1	Sample 2		Not Tested		Not Tested	25.2	Detected	26.1	Detected
Lab 36	100 %	Sample 2		Not Tested		Not Tested		Not Detected	24	Detected
Lab 37	100 %	Sample 2		Not Tested		Not Tested		Not Detected	23	Detected
Lab 38	100 %	Sample 2		Not Tested		Not Tested	24.46	Detected		Not Tested
Lab 39	100 %	Sample 2		Not Tested		Not Tested	25.56	Detected		Not Tested
Lab 40	80 %	Sample 2		Not Tested		Not Tested	25.53	Detected	24.69	Detected
Lab 41	100 %	Sample 2		Not Tested		Not Tested	22	Detected	22	Detected
Lab 42	100 %	Sample 2		Not Tested		Not Tested	26.7	Detected	26	Detected
Lab 43	100 %	Sample 2		Not Tested		Not Tested	24.42	Detected	24.42	Detected
Lab 44	80 %	Sample 2		Not Tested		Not Tested	25.477	Detected	25.964	Detected
Lab 45	80 %	Sample 2		Not Tested		Not Tested	28.8	Detected	28.6	Detected
Lab 46	80 %	Sample 2		Not Tested		Not Tested	25.79	Detected	25.79	Detected
Lab 47	100 %	Sample 2		Not Tested		Not Tested		Not Detected		Not Tested
Lab 48	100 %	Sample 2		Not Tested		Not Tested		Not Tested	27.27	Detected
Lab 49	100 %	Sample 2		Not Tested		Not Tested		Not Detected	25	Detected
Lab 50	100 %	Sample 2		Not Tested		Not Tested		Not Detected	23.69	Detected
Lab 51	80 %	Sample 2		Not Tested		Not Tested		Not Tested	24.27	Detected
Lab 52	80 %	Sample 2		Not Tested		Not Tested	26	Detected		Not Tested
Lab 53	100 %	Sample 2		Not Tested		Not Tested		Not Detected	26.79	Detected
Lab 54	100 %	Sample 2		Not Tested		Not Tested		Not Detected	27.6	Detected
Lab 55	100 %	Sample 2		Not Tested		Not Tested	27	Detected		Not Detected
Lab 56	100 %	Sample 2		Not Tested		Not Tested	18	Detected		Not Tested
Lab 57	0.8	Sample 2		Not Tested		Not Tested	28	Detected	27	Detected
Lab 58	100 %	Sample 2		Not Tested		Not Tested	25.28	Detected	23.28	Detected
Lab 59	100 %	Sample 2		Not Tested		Not Tested		Not Tested	26.3	Detected
Lab 60	100 %	Sample 2		Not Tested		Not Tested		Not Tested	25.6	Detected
Lab 61	100 %	Sample 2		Not Tested		Not Tested		Not Tested	24.18	Detected
Lab 62	100 %	Sample 2		Not Tested		Not Tested	24.54	Detected		Not Tested
Lab 63	0.6	Sample 2		Not Tested		Not Tested	24.11	Detected		Not Tested
Lab 64	100 %	Sample 2		Not Tested		Not Tested	23	Detected		Not Tested
Lab 65	100 %	Sample 2		Not Tested	25.5	Detected		Not Tested		Not Tested
Lab 66	100 %	Sample 2		Not Tested		Not Tested	29	Detected	28	Detected
Lab 67	40 %	Sample 2		Not Tested		Not Tested		Not Tested		Not Tested
Lab 68	1	Sample 2		Not Tested		Not Tested		Not Tested	24.33	Detected
Lab 69	100 %	Sample 2		Not Tested		Not Tested		Not Tested	25	Detected
Lab 70	100 %	Sample 2		Not Tested		Not Tested	25.3	Detected	25.3	Detected
Lab 71	100 %	Sample 2		Not Tested		Not Tested	24	Detected	26	Detected
Lab 72	100 %	Sample 2		Not Tested		Not Tested	25.5	Detected	25	Detected
Lab 73	100 %	Sample 2		Not Detected		Not Detected		Not Detected	27.46	Detected
Lab 74	100 %	Sample 2		Not Detected		Not Detected		Not Detected	24.82	Detected
Lab 75	100 %	Sample 2		Not Tested		Not Tested	24.7	Detected	24.7	Detected
Lab 76	100 %	Sample 2		Not Tested		Not Tested		Not Tested	25	Detected
Lab 77	0.4	Sample 2		Not Tested		Not Tested		Not Tested		Not Tested
Lab 78	100 %	Sample 2		Not Tested		Not Tested	25.23	Detected	25.23	Detected
Lab 79	100 %	Sample 2		Not Tested		Not Tested	24.36	Detected		Not Tested
Lab 80	100 %	Sample 2		Not Tested		Not Tested	25.191	Detected		Not Tested
Lab 81	80 %	Sample 2		Not Detected		Not Detected	25	Detected		Not Detected
Lab 82	1	Sample 2		Not Tested		Not Tested	28.55	Detected	28.55	Detected
Lab 83	100 %	Sample 2		Not Tested		Not Tested	22.97	Detected	22.97	Detected
Lab 84	100 %	Sample 2		Not Tested		Not Tested	27	Detected	25	Detected
Lab 85	100 %	Sample 2		Not Tested		Not Tested		Not Tested	26.95	Detected
Lab 86	100 %	Sample 2		Not Tested		Not Tested	27.02	Detected	27.02	Detected
Lab 87	80 %	Sample 2		Not Tested		Not Tested	27.78	Detected	27.78	Detected
Lab 88	100 %	Sample 2		Not Tested		Not Tested		Not Tested	26.72	Detected
Lab 89	80 %	Sample 2		Not Tested		Not Tested	25	Detected	25	Detected
Lab 90	80 %	Sample 2		Not Tested		Not Tested		Not Tested	25	Detected
Lab 91	80 %	Sample 2		Not Tested		Not Tested	26	Detected	26	Detected
Lab 92	80 %	Sample 2		Not Tested		Not Tested	28	Detected	29.5	Detected
Lab 93	100 %	Sample 2		Not Tested		Not Tested	24	Detected	26	Detected
Lab 94	80 %	Sample 2		Not Tested		Not Tested		Not Tested	22	Detected
Lab 95	100 %	Sample 2		Not Tested		Not Tested		Not Tested	23.38	Detected
Lab 96	100 %	Sample 2		Not Tested		Not Tested	24.05	Detected	24.78	Detected
Lab 97	80 %	Sample 2		Not Tested		Not Tested	30	Detected		Not Tested
Lab 98	80 %	Sample 2		Not Tested		Not Tested	27	Detected	27	Detected
Lab 99	100 %	Sample 2		Not Tested		Not Tested	25.09	Detected	24.43	Detected
Lab 100	0.6	Sample 2		Not Tested		Not Tested	-	-	23	POSITIVE
Lab 101	100 %	Sample 2		Not Tested		Not Tested		Not Tested	23	Detected
Lab 102	100 %	Sample 2		Not Tested		Not Tested		Not Tested		Detected
Lab 103	60 %	Sample 2		Not Tested		Not Tested	28	Detected	31	Detected
Lab 104	100 %	Sample 2		Not Tested		Not Tested	26.6	Detected	25.81	Detected
Lab 105	100 %	Sample 2		Not Tested		Not Tested	26.937	Detected	31.588	Detected
Lab 106	100 %	Sample 2		Not Tested		Not Tested	23.95	Detected		Not Tested
Lab 107	40 %	Sample 2		Not Tested		Not Tested	26.99	Detected		Not Tested
Lab 108	80 %	Sample 2		Not Tested		Not Tested	27.34	Detected	27.34	Detected
Lab 109	100 %	Sample 2		Not Tested		Not Tested	20.98	Detected		Not Tested
Lab 110	100 %	Sample 2		Not Tested		Not Tested		Not Tested	28	Detected
Lab 111	80 %	Sample 2		Not Tested		Not Tested	30.1	Detected		Not Tested
Lab 112	100 %	Sample 2		Not Tested		Not Tested	27.95	Detected		Not Tested
Lab 113	100 %	Sample 2		Not Tested		Not Tested	25.641	Detected	25.314	Detected
Lab 114	100 %	Sample 2		Not Tested		Not Tested	21.9	Detected		Not Tested
Lab 115	100 %	Sample 2		Not Tested		Not Tested	25.6	Detected	26.7	Detected
Lab 116	100 %	Sample 2		Not Tested		Not Tested	20.98	Detected		Not Tested
Lab 117	100 %	Sample 2		Not Tested		Not Tested	25	Detected	25	Detected
Lab 118	60 %	Sample 2		Not Tested		Not Tested	29.9	Detected	29.9	Detected
Lab 119	80 %	Sample 2		Not Tested		Not Tested	26.87	Detected		Not Tested
Lab 120	100 %	Sample 2		Not Tested		Not Tested	24.02	Detected		Not Tested
Lab 121	80 %	Sample 2		Not Tested		Not Tested	26	Detected		Not Tested
Lab 122	100 %	Sample 2		Not Tested		Not Tested	24.2	Detected	23.13	Detected
Lab 123	80 %	Sample 2		Not Tested		Not Tested	26.52	Detected		Not Tested
Lab 124	100 %	Sample 2		Not Tested		Not Tested		Not Tested	31.3	Detected
Lab 125	100 %	Sample 2		Not Tested		Not Tested	26.76	Detected		Not Tested
Lab 126	1	Sample 2		Not Tested		Not Tested	27	Detected	26	Detected
Lab 127	100 %	Sample 2		Not Tested		Not Tested		Not Tested	24.07	Detected
Lab 128	80 %	Sample 2		Not Tested		Not Tested		Not Detected		Not Detected
Lab 129	100 %	Sample 2		Not Tested		Not Tested	25.14	Detected		Not Tested
Lab 130	100 %	Sample 2		Not Tested		Not Tested	28	Detected	28	Detected
Lab 131	100 %	Sample 2		Not Tested		Not Tested	24.33	Detected		Not Tested
Lab 132	80 %	Sample 2		Not Tested		Not Tested	24.37	Detected		Not Tested
Lab 133	100 %	Sample 2		Not Detected		Not Tested	25.723	Detected	23.492	Detected
Lab 134	80 %	Sample 2		Not Tested		Not Tested	29	Detected	29	Detected
Lab 135	80 %	Sample 2		Not Tested		Not Tested	24.7	Detected		Not Tested
Lab 136	100 %	Sample 2		Not Tested		Not Tested	24.33	Detected	24.33	Detected
Lab 137	100 %	Sample 2		Not Tested		Not Tested	24	Detected	24	Detected
Lab 138	100 %	Sample 2		Not Detected		Not Detected	23	Detected		Not Detected
Lab 139	100 %	Sample 2		Not Tested		Not Tested		Not Tested	24.54	Detected
Lab 140	100 %	Sample 2		Not Tested		Not Tested	17.66	Detected	17.66	Detected
Lab 141	100 %	Sample 2		Not Tested		Not Tested	29.09	Detected	29.09	Detected
Lab 142	80 %	Sample 2		Not Tested		Not Tested	25	Detected		Not Tested
Lab 143	100 %	Sample 2		Not Tested		Not Tested		Not Tested	23.45	Detected
Lab 144	100 %	Sample 2		Not Tested		Not Tested	24.7	Detected	24.8	Detected
Lab 145	100 %	Sample 2		Not Tested		Not Tested	23.2	Detected		Not Tested
Lab 146	80 %	Sample 2		Not Tested		Not Tested	25.57	Detected		Not Tested
Lab 147	100 %	Sample 2		Not Tested		Not Tested	24	Detected	24	Detected
Lab 148	80 %	Sample 2		Not Tested		Not Tested		Not Tested	24.05	Detected
Lab 149	80 %	Sample 2		Not Tested		Not Tested	26.13	Detected		Not Tested
Lab 150	100 %	Sample 2		Not Tested		Not Tested	29	Detected	28	Detected
Lab 151	100 %	Sample 2		Not Tested		Not Tested	24.7	Detected	22.8	Detected
Lab 152	80 %	Sample 2		Not Tested		Not Tested	25.24	Detected	25.24	Detected
Lab 153	80 %	Sample 2		Not Tested		Not Tested	28.06	Detected		Not Tested
Lab 154	80 %	Sample 2		Not Tested		Not Tested		Not Tested	23.66	Detected
Lab 155	100 %	Sample 2		Not Tested		Not Tested		Not Tested	25.53	Detected
Lab 156	0.4	Sample 2	26	Detected	26	Detected	26	Detected	26	Detected
Lab 157	100 %	Sample 2		Not Tested		Not Tested	26	Detected	26	Detected
Lab 158	100 %	Sample 2		Not Tested		Not Tested	25.08	Detected		Not Tested
Lab 159	100 %	Sample 2		Not Tested		Not Tested	26.27	Detected	26.27	Detected
Lab 160	80 %	Sample 2		Not Tested		Not Tested	26.24	Detected		Not Detected
Lab 161	100 %	Sample 2		Not Tested		Not Tested	25.93	Detected	25.93	Detected
Lab 162	100 %	Sample 2		Not Tested		Not Tested		Not Tested	24.69	Detected
Lab 163	100 %	Sample 2		Not Tested		Not Tested	23.5	Detected	23.7	Detected
Lab 164	100 %	Sample 2		Not Tested		Not Tested	23.87	Detected	23.48	Detected
Lab 165	100 %	Sample 2	20	Detected		Not Tested		Not Tested		Not Tested
Lab 166	100 %	Sample 2		Not Tested		Not Tested	25.37	Detected	25.37	Detected
Lab 167	100 %	Sample 2		Not Tested		Not Tested	25.33	Detected		Not Tested
Lab 168	80 %	Sample 2		Not Tested		Not Tested	25	Detected	25	Detected
Lab 169	0.4	Sample 2		Not Tested		Not Tested	35.083	Detected	35.041	Detected
Lab 170	100 %	Sample 2		Not Tested		Not Tested	24.51	Detected	24.1	Detected
Lab 171	100 %	Sample 2	24	Detected	24	Detected	24	Detected		Not Tested
Lab 172	100 %	Sample 2		Not Tested		Not Tested	26.96	Detected	26.51	Detected
Lab 173	80 %	Sample 2		Not Tested		Not Tested	27	Detected	27	Detected
Lab 174	100 %	Sample 2		Not Tested		Not Tested	22	Detected	22	Detected
Lab 175	100 %	Sample 2		Not Tested		Not Tested	25	Detected	26	Detected
Lab 176	80 %	Sample 2		Not Tested	17.57	Detected		Not Tested	19.18	Detected
Lab 177	80 %	Sample 2	34.13	Detected		Not Tested		Not Tested	27.54	Detected
Lab 178	100 %	Sample 2		Not Tested		Not Tested	18.77	Detected	18.77	Detected
Lab 179	100 %	Sample 2		Not Tested		Not Tested	24	Detected	28	Detected
Lab 180	100 %	Sample 2		Not Tested		Not Tested	24	Detected	24	Detected
Lab 181	80 %	Sample 2		Not Tested		Not Tested	29.36	Detected		Not Tested
Lab 182	80 %	Sample 2		Not Tested		Not Tested		Not Tested	29	Detected
Lab 183	80 %	Sample 2		Not Tested		Not Tested	27.24	Detected	27.24	Detected
Lab 184	100 %	Sample 2		Not Tested		Not Tested	22	Detected	22	Detected
Lab 185	100 %	Sample 2		Not Tested	25.6	Detected		Not Tested		Not Tested
Lab 186	80 %	Sample 2		Not Tested		Not Tested		Not Tested	26.37	Detected
Lab 187	100 %	Sample 2		Not Tested		Not Tested	25.04	Detected	25.04	Detected
Lab 188	80 %	Sample 2		Not Tested		Not Tested	28.29	Detected		Not Detected
Lab 189	100 %	Sample 2		Not Tested		Not Tested	28	Detected		Not Tested
Lab 190	100 %	Sample 2		Not Tested		Not Tested	22.39	Detected	22.39	Detected
Lab 191	80 %	Sample 2		Not Tested		Not Tested	26.17	Detected		Not Tested
Lab 192	80 %	Sample 2		Not Tested		Not Tested	25.34	Detected	25.34	Detected
Lab 193	100 %	Sample 2		Not Tested		Not Tested	24.92	Detected	24.92	Detected
Lab 194	100 %	Sample 2		Not Tested		Not Tested	25.15	Detected	24.13	Detected
Lab 195	100 %	Sample 2		Not Tested		Not Tested	22	Detected		Not Tested
Lab 196	80 %	Sample 2		Not Tested		Not Tested	26.14	Detected	28.08	Detected
Lab 197	100 %	Sample 2		Not Tested		Not Tested	25	Detected	25	Detected
Lab 198	100 %	Sample 2		Not Tested		Not Tested	22.8	Detected	22.8	Detected
Lab 199	20 %	Sample 2		Not Tested		Not Tested		Not Detected		Not Detected
Lab 200	100 %	Sample 2		Not Tested		Not Tested	27.17	Detected		Not Tested
Lab 201	100 %	Sample 2		Not Tested		Not Tested	25.88	Detected	25.628	Detected
Lab 202	0.6	Sample 2					23.83	Detected
Lab 203	0.6	Sample 2		Detected		Detected		Detected	25.52	Detected
Lab 204	80 %	Sample 2		Not Tested		Not Tested	29	Detected	30	Detected
Lab 205	100 %	Sample 2		Not Tested		Not Tested	25	Detected	25	Detected
Lab 206	100 %	Sample 2		Not Tested		Not Tested	23	Detected	22	Detected
Lab 207	80 %	Sample 2		Detected		Detected		Detected	29.24	Detected
Lab 208	80 %	Sample 2		Detected		Detected	24	Detected	24	Detected
Lab 209	100 %	Sample 2		Not Tested		Not Tested		Not Tested	26.14	Detected
Lab 210	100 %	Sample 2		Not Tested		Not Tested	26	Detected		Not Tested
Lab 211	80 %	Sample 2		Not Tested		Not Tested	26.49	Detected		Not Tested
Lab 212	80 %	Sample 2		Not Tested		Not Tested	25.44	Detected		Not Tested
Lab 213	80 %	Sample 2		Not Tested		Not Tested	28.29	Detected		Not Tested
Lab 214	100 %	Sample 2		Not Tested		Not Tested	25.62	Detected		Not Tested
Lab 215	80 %	Sample 2		Not Tested		Not Tested		Not Detected	25.8	Detected
Lab 216	100 %	Sample 2		Not Tested		Not Tested		Not detected	24	Detected
Lab 217	100 %	Sample 2		Not Detected		Not Detected	27.57	Detected		Not Detected
Lab 218	100 %	Sample 2		Not Tested		Not Tested		Not Detected	26.01	Detected
Lab 219	60 %	Sample 2		Not Tested		Not Tested	32.98	Detected		Not Detected
Lab 220	100 %	Sample 2		Not Tested		Not Tested		Not Tested	22	Detected
Lab 221	100 %	Sample 2		Not Tested		Not Tested	24.06	Detected		Not Tested
Lab 222	100 %	Sample 2		Not Tested		Not Tested	23.91	Detected		Not Tested
Lab 223	100 %	Sample 2		Not Tested		Not Tested		Not Tested	23.82	Detected
Lab 224	100 %	Sample 2		Not Tested		Not Tested	25.87	Detected	25.87	Detected
Lab 225	100 %	Sample 2		Not Tested		Not Tested	25.48	Detected		Not Tested
Lab 226	0.6	Sample 2		Not Tested		Not Tested		Not Detected		Not Detected
Lab 227	100 %	Sample 2		Not Tested		Not Tested	24.62	Detected		Not Tested
Lab 228	1	Sample 2		Not Tested		Not Tested	24.27	Detected		Not Tested
Lab 229	100 %	Sample 2		Not Tested		Not Tested	19.26	Detected		Not Tested
Lab 230	80 %	Sample 2		Not Tested		Not Tested	30.7	Detected	30.7	Detected
Lab 231	100 %	Sample 2		Not Tested		Not Tested		Not Tested	22.48	Detected
Lab 232	100 %	Sample 2		Not Tested		Not Tested	23	Detected		Not Tested
Lab 233	100 %	Sample 2		Not Tested		Not Tested	25.48	Detected		Not Tested
Lab 234	100 %	Sample 2		Not Tested		Not Tested	24.17	Detected	23.61	Detected
Lab 235	100 %	Sample 2		Not Tested		Not Tested	26	Detected		Not Tested
Lab 236	100 %	Sample 2		Not Tested		Not Tested	23.4	Detected	23.4	Detected
Lab 237	0.2	Sample 2		Not Tested		Not Tested		Not Detected		Not Tested
Lab 238	80 %	Sample 2		Not Tested		Not Tested	25.45	Detected	25.45	Detected
Lab 239	80 %	Sample 2		Not Tested		Not Tested	27.4	Detected	27.2	Detected
Lab 240	100 %	Sample 2		Not Tested		Not Tested	24.9	Detected	24.9	Detected
Lab 241	100 %	Sample 2		Not Tested		Not Tested	25	Detected		Not Tested
Lab 242	100 %	Sample 2		Not Tested		Not Tested		Not Tested	23.84	Detected
Lab 243	100 %	Sample 2		Not Detected		Not Detected		Not Detected	25	Detected
Lab 244	100 %	Sample 2		Not Tested		Not Tested	14.5	Detected	17.2	Detected
Lab 245	100 %	Sample 2		Not Tested		Not Tested	24	Detected	23	Detected
Lab 246	100 %	Sample 2		Not Tested		Not Tested		Not Tested	26.97	Detected
Lab 247	100 %	Sample 2		Not Tested		Not Tested	26.52	Detected		Not Detected
Lab 248	100 %	Sample 2		Not Tested		Not Tested	25.87	Detected		Not Detected
Lab 249	100 %	Sample 2		Not Tested	25.3	Detected		Not Tested		Not Tested
Lab 250	100 %	Sample 2		Not Tested		Not Tested	24.02	Detected		Not Tested
Lab 251	100 %	Sample 2		Not Tested		Not Tested	22	Detected		Not Detected
Lab 252	100 %	Sample 2		Not Tested		Not Tested	24	Detected	24	Detected
Lab 253	100 %	Sample 2		Not Tested		Not Tested	22.7	Detected	22.7	Detected
Lab 254	100 %	Sample 2		Not Tested		Not Tested	25.54	Detected	25.54	Detected
Lab 255	100 %	Sample 2		Not Tested		Not Tested		Not Tested	27	Detected
Lab 256	100 %	Sample 2		Not Tested		Not Tested	24	Detected		Not Tested
Lab 257	80 %	Sample 2		Not Tested		Not Tested	27.69	Detected		Not Tested
Lab 258	80 %	Sample 2		Not Tested		Not Tested	26	Detected	28	Detected
Lab 259	80 %	Sample 2		Not Tested		Not Tested	26.7	Detected	29.2	Detected
Lab 260	100 %	Sample 2		Not Tested		Not Tested		Not Tested	25.47	Detected
Lab 261	0.6	Sample 2		Not Tested		Not Tested	25	Detected		Not Detected
Lab 262	100 %	Sample 2		Not Tested		Not Tested	27	Detected		Not Tested
Lab 263	100 %	Sample 2		Not Tested		Not Tested		Detected		Detected
Lab 264	100 %	Sample 2		Not Tested		Not Tested	25	Detected	24	Detected
Lab 265	100 %	Sample 2		Not Tested		Not Tested	25.8	Detected	25	Detected
Lab 266	100 %	Sample 2		Not Tested		Not Tested	25.77	Detected		Not Tested
Lab 267	100 %	Sample 2		Not Tested		Not Tested	24.9	Detected	25.5	Detected
Lab 268	100 %	Sample 2		Not Tested		Not Tested	24.21	Detected	24.21	Detected
Lab 269	80 %	Sample 2		Not Tested		Not Tested	27	Detected	28	Detected
Lab 270	80 %	Sample 2		Not Tested		Not Tested		Not Tested	25	Detected
Lab 271	60 %	Sample 2		Not Tested		Not Tested		Not Tested	32.54	Detected
Lab 272	100 %	Sample 2		Not Tested		Not Tested	25	Detected		Not Tested
Lab 273	100 %	Sample 2		Not Tested		Not Tested	26.2	Detected	26.2	Detected
Lab 274	100 %	Sample 2		Not Tested		Not Tested	24.8	Detected		Not Tested
Lab 275	80 %	Sample 2		Not Tested		Not Tested	23.11	Detected		Not Tested
Lab 276	100 %	Sample 2		Not Tested		Not Tested		Not Tested	27.54	Detected
Lab 277	100 %	Sample 2		Not Tested		Not Tested	26	Detected	26	Detected
Lab 278	100 %	Sample 2		Not Tested		Not Tested	26.55	Detected	27.97	Detected
Lab 279	80 %	Sample 2		Not Tested		Not Tested	27.29	Detected	31.88	Detected
Lab 280	100 %	Sample 2		Not Tested		Not Tested	24.75	Detected	24.83	Detected
Lab 281	80 %	Sample 2		Not Detected	29.33	Detected		Not Tested		Not Tested
Lab 282	100 %	Sample 2		Not Tested		Not Tested	24.97	Detected		Not Tested
Lab 283	80 %	Sample 2		Not Tested		Not Tested	33.1	Detected		Not Tested
Lab 284	100 %	Sample 2		Not Tested		Not Tested	26.1	Detected	26.27	Detected
Lab 285	60 %	Sample 2		Not Tested		Not Tested	32	Detected		Not Tested
Lab 286	100 %	Sample 2		Not Detected		Not Detected	26.35	Detected	26.35	Detected
Lab 287	100 %	Sample 2		Not Tested		Not Tested	26.71	Detected	26.71	Detected
Lab 288	100 %	Sample 2		Not Tested		Not Tested	24	Detected	26	Detected
Lab 289	100 %	Sample 2		Not Tested		Not Tested		Not Tested	25	Detected
Lab 290	100 %	Sample 2		Not Tested		Not Tested	26.27	Detected	26.27	Detected
Lab 291	100 %	Sample 2		Not Tested		Not Tested	24.769	Detected	24.182	Detected
Lab 292	80 %	Sample 2		Not Tested		Not Tested	25.58	Detected	26.2	Detected
Lab 293	100 %	Sample 2		Not Tested		Not Tested		Not Tested	23.36	Detected
Lab 294	100 %	Sample 2		Not Tested		Not Tested		Not Tested	27	Detected
Lab 295	60 %	Sample 2		Not Detected		Not Detected	26.43	Detected		Not Detected
Lab 296	100 %	Sample 2		Not Tested		Not Tested	24.41	Detected		Not Tested
Lab 297	80 %	Sample 2		Not Tested		Not Tested		Not Tested	25.68	Detected
Lab 298	80 %	Sample 2		Not Tested		Not Tested	24.08	Detected		Not Detected
Lab 299	100 %	Sample 2		Not Tested		Not Tested		Not Tested	23.42	Detected
Lab 300	100 %	Sample 2		Not Tested		Not Tested	25.92	Detected		Not Tested
Lab 301	80 %	Sample 2		Not Tested		Not Tested		Not Tested	24.57	Detected
Lab 302	80 %	Sample 2		Not Tested		Not Tested	25	Detected	25	Detected
Lab 303	80 %	Sample 2		Not Tested		Not Tested	24	Detected	25	Detected
Lab 304	100 %	Sample 2		Not Tested		Not Tested	24.58	Detected	24.58	Detected
Lab 305	100 %	Sample 2		Not Tested		Not Tested	25.54	Detected	26.03	Detected
Lab 306	100 %	Sample 2		Not Tested		Not Tested	26.41	Detected	24.99	Detected
Lab 307	100 %	Sample 2		Not Tested		Not Tested	24.37	Detected	24.37	Detected
Lab 308	80 %	Sample 2		Not Tested		Not Tested	24.34	Detected	24.34	Detected
Lab 309	100 %	Sample 2		Not Tested		Not Tested	24.17	Detected	24.22	Detected
Lab 310	1	Sample 2					26.07	Detected	26.07	Detected
Lab 311	100 %	Sample 2		Not Tested		Not Tested	22	Detected	21	Detected
Lab 312	100 %	Sample 2		Not Tested		Not Tested	24	Detected	24	Detected
Lab 313	100 %	Sample 2		Not Tested	25.12	Detected	24.63	Detected		Not Tested
Lab 314	80 %	Sample 2		Not Tested		Not Tested	28.44	Detected	28.44	Detected
Lab 315	100 %	Sample 2		Not Tested		Not Tested	24.36	Detected		Not Tested
Lab 316	80 %	Sample 2		Not Tested		Not Tested	27.92	Detected		Not Tested
Lab 317	100 %	Sample 2		Not Tested		Not Tested	22	Detected	22	Detected
Lab 318	80 %	Sample 2		Not Tested		Not Tested		Not Tested	25	Detected
Lab 319	80 %	Sample 2		Not Tested		Not Tested	24	Detected		Not Tested
Lab 320	80 %	Sample 2		Not Tested		Not Tested	27.7	Detected	27.7	Detected
Lab 321	100 %	Sample 2		Not Tested		Not Tested	23.66	Detected	23.66	Detected
Lab 322	100 %	Sample 2		Not Tested		Not Tested		Not Tested	26.6	Detected
Lab 323	100 %	Sample 2		Not Tested		Not Tested	23.88	Detected	23.88	Detected
Lab 324	80 %	Sample 2		Not Tested		Not Tested	27.72	Detected		Not Tested
Lab 325	80 %	Sample 2		Not Tested		Not Tested	26.85	Detected	26.85	Detected
Lab 326	80 %	Sample 2		Not Tested		Not Tested	25.97	Detected	25.97	Detected
Lab 327	80 %	Sample 2		Not Tested		Not Tested	24	Detected	24	Detected
Lab 328	80 %	Sample 2		Not Tested		Not Tested	30.93	Detected	30.93	Detected
Lab 329	100 %	Sample 2		Not Detected		Not Detected	28	Detected	28	Detected
Lab 330	60 %	Sample 2		Not Tested		Not Tested		Not Tested	30	Detected
Lab 331	80 %	Sample 2		Not Tested		Not Tested	26.49	Detected		Not Tested
Lab 332	100 %	Sample 2		Not Tested		Not Tested	27.91	Detected	27.91	Detected
Lab 333	80 %	Sample 2		Not Tested		Not Tested	28.06	Detected	29.34	Detected
Lab 334	80 %	Sample 2		Not Tested		Not Tested	26.44	Detected	26.44	Detected
Lab 335	80 %	Sample 2		Not Tested		Not Tested		Not Tested	29.48	Detected
Lab 336	80 %	Sample 2		Not Tested		Not Tested	28	Detected	28	Detected
Lab 337	80 %	Sample 2		Not Tested		Not Tested	27	Detected		Not Tested
Lab 338	80 %	Sample 2		Not Tested		Not Tested	25.8	Detected	25.9	Detected
Lab 339	100 %	Sample 2		Not Tested		Not Tested	24.19	Detected		Not Tested
Lab 340	0.6	Sample 2		Not Tested		Not Tested	28.2	Detected	30.3	Detected
Lab 341	80 %	Sample 2		Not Tested		Not Tested	27.11	Detected	27.11	Detected
Lab 342	80 %	Sample 2		Not Detected		Not Detected	24	Detected		Not Detected
Lab 343	80 %	Sample 2		Not Tested		Not Tested	24.2	Detected	24.2	Detected
Lab 344	100 %	Sample 2		Not Tested		Not Tested	24	Detected	24	Detected
Lab 345	80 %	Sample 2		Not Tested		Not Tested	29	Detected	27	Detected
Lab 346	80 %	Sample 2		Not Tested		Not Tested	26.25	Detected		Not Tested
Lab 347	80 %	Sample 2		Not Tested		Not Tested		Not Tested	25.85	Detected
Lab 348	100 %	Sample 2		Not Tested		Not Tested	26	Detected	27	Detected
Lab 349	100 %	Sample 2		Not Tested		Not Tested	25.7	Detected	25.7	Detected
Lab 350	0.4	Sample 2		Not Tested		Not Tested	36.6	Detected		Not Detected
Lab 351	80 %	Sample 2		Not Tested		Not Tested	25.37	Detected	25.37	Detected
Lab 352	100 %	Sample 2		Not Tested		Not Tested		Not Tested	22	Detected
Lab 353	100 %	Sample 2		Not Tested		Not Tested	24	Detected	26	Detected
Lab 354	100 %	Sample 2		Not Tested		Not Tested	22.85	Detected	15.82	Detected
Lab 355	80 %	Sample 2		Not Tested		Not Tested	30	Detected	27	Detected
Lab 356	80 %	Sample 2		Not Tested		Not Tested	25	Detected	25	Detected
Lab 357	100 %	Sample 2		Not Tested		Not Tested	25	Detected		Not Tested
Lab 358	100 %	Sample 2		Not Tested		Not Tested	25.44	Detected	23.46	Detected
Lab 359	100 %	Sample 2		Not Tested		Not Tested	24	Detected	18	Detected
Lab 360	100 %	Sample 2		Not Tested		Not Tested		Detected		Detected
Lab 361	60 %	Sample 2		Not Tested		Not Tested	30.48	Detected		Not Tested
Lab 362	80 %	Sample 2		Not Tested		Not Tested	27	Detected		Not Tested
Lab 363	100 %	Sample 2		Not Tested		Not Tested	26	Detected	26	Detected
Lab 364	100 %	Sample 2		Not Tested		Not Tested	24.26	Detected		Not Detected
Lab 365	60 %	Sample 2		Not Tested		Not Tested	27.28	Detected	25.91	Detected
Lab 366	80 %	Sample 2		Not Tested		Not Tested		Not Tested	25.32	Detected
Lab 367	100 %	Sample 2		Not Tested		Not Tested	25.52	Detected		Not Tested
Lab 368	100 %	Sample 2		Not Tested		Not Tested	24.04	Detected		Not Tested
Lab 369	80 %	Sample 2		Not Tested		Not Tested	25.16	Detected	24.03	Detected
Lab 370	100 %	Sample 2		Not Tested		Not Tested	21.9	Detected		Not Tested
Lab 371	100 %	Sample 2		Not Tested		Not Tested	25.44	Detected	25.44	Detected
Lab 372	0.8	Sample 2		Not Detected		Not Detected	26	Detected	21	Detected
Lab 373	80 %	Sample 2		Not Tested		Not Tested	26.62	Detected	27.73	Detected
Lab 374	100 %	Sample 2		Not Tested		Not Tested	23.54	Detected	26.29	Detected
Lab 375	100 %	Sample 2		Not Tested		Not Tested	25	Detected	24	Detected
Lab 376	100 %	Sample 2		Not Tested		Not Tested	24.9	Detected	23.42	Detected
Lab 377	100 %	Sample 2		Not Tested		Not Tested		Not Tested	25.36	Detected
Lab 378	100 %	Sample 2		Not Tested		Not Tested	25.39	Detected	25.39	Detected
Lab 379	100 %	Sample 2		Not Tested		Not Tested	24	Detected	26	Detected
Lab 380	100 %	Sample 2		Not Tested		Not Tested	26.21	Detected	26.21	Detected
Lab 381	100 %	Sample 2		Not Tested		Not Tested	31	Detected	28	Detected
Lab 382	80 %	Sample 2		Not Tested		Not Tested	27	Detected		Not Tested
Lab 383	100 %	Sample 2		Not Tested		Not Tested	25	Detected	24	Detected
Lab 384	80 %	Sample 2		Not Tested		Not Tested	24.9	Detected	16.2	Detected
Lab 385	100 %	Sample 2		Not Tested		Not Tested	24.59	Detected	24.74	Detected
Lab 386	100 %	Sample 2		Not Tested		Not Tested		Not Tested	30	Detected
Lab 387	100 %	Sample 2		Not Tested		Not Tested	25.37	Detected	25.37	Detected
Lab 388	80 %	Sample 2		Not Tested		Not Tested	27.98	Detected		Not Tested
Lab 389	100 %	Sample 2		Not Tested		Not Tested	25.61	Detected		Not Tested
Lab 390	100 %	Sample 2		Not Tested		Not Tested	23.8	Detected	26.04	Detected
Lab 391	80 %	Sample 2		Not Tested		Not Tested	27.06	Detected		Not Tested
Lab 392	80 %	Sample 2		Not Tested		Not Tested	22.57	Detected		Not Tested
Lab 393	100 %	Sample 2		Not Tested		Not Tested	24	Not Tested		Not Tested
Lab 394	100 %	Sample 2		Not Detected		Not Detected	22.01	Detected	22.01	Detected
Lab 395	100 %	Sample 2		Not Tested		Not Tested	26.5	Detected	27.9	Detected
Lab 396	100 %	Sample 2		Not Tested		Not Tested	24	Detected	25	Detected
Lab 397	100 %	Sample 2		Not Tested		Not Tested	23.1	Detected	23.2	Detected
Lab 398	100 %	Sample 2		Not Tested		Not Tested	24	Detected	26	Detected
Lab 399	80 %	Sample 2		Not Tested		Not Tested	23.5	Detected	22	Detected
Lab 400	60 %	Sample 2		Not Tested		Not Tested	33.5	Detected	33.5	Detected
Lab 401	100 %	Sample 2		Not Tested		Not Tested	22.28	Detected	22.28	Detected
Lab 402	80 %	Sample 2		Not Tested		Not Tested	24.64	Detected		Not Tested
Lab 403	100 %	Sample 2		Not Tested		Not Tested		Not Tested	25.68	Detected
Lab 404	100 %	Sample 2		Not Tested		Not Tested	27.4	Detected	27.4	Detected
Lab 405	100 %	Sample 2		Not Tested		Not Tested		Not Tested	25.5	Detected
Lab 406	100 %	Sample 2		Not Tested		Not Tested	24.4	Detected	22.9	Detected
Lab 407	100 %	Sample 2		Not Tested		Not Tested	22.3	Detected		Not Tested
Lab 408	100 %	Sample 2		Not Tested		Not Tested	26.48	Detected		Not Tested
Lab 409	100 %	Sample 2		Not Tested		Not Tested	25	Detected	25	Detected
Lab 410	100 %	Sample 2		Not Tested		Not Tested		Not Tested	24.77	Detected
Lab 411	100 %	Sample 2		Not Tested		Not Tested	22.07	Detected		Not Tested
Lab 412	100 %	Sample 2		Not Tested		Not Tested	26.76	Detected		Not Tested
Lab 413	100 %	Sample 2		Not Tested		Not Tested	23.83	Detected	23.83	Detected
Lab 414	100 %	Sample 2		Not Detected		Not Detected	24	Detected	25	Detected
Lab 415	100 %	Sample 2		Not Tested		Not Tested	24.5	Detected		Not Tested
Lab 416	100 %	Sample 2		Not Tested		Not Tested	24.96	Detected	24.96	Detected
Lab 417	100 %	Sample 2	25.23	Detected	24.76	Detected	22.91	Detected		Not Tested
Lab 418	80 %	Sample 2		Not Tested		Not Tested	23.18	Detected		Not Tested
Lab 419	100 %	Sample 2		Not Tested		Not Tested	23.19	Detected		Not Tested
Lab 420	100 %	Sample 2		Not Tested		Not Tested		Not Tested	24.5	Detected
Lab 421	80 %	Sample 2		Not Tested		Not Tested	27.03	Detected		Not Tested
Lab 422	100 %	Sample 2		Not Tested		Not Tested	25	Detected	25	Detected
Lab 423	100 %	Sample 2		Not Detected		Not Detected		Not Detected	24.5	Detected
Lab 424	100 %	Sample 2		Not Tested		Not Tested	24	Detected	25	Detected
Lab 425	100 %	Sample 2		Not Tested		Not Tested	24.27	Detected	24.27	Detected
Lab 426	80 %	Sample 2		Not Tested		Not Tested	30.2	Detected	30	Detected
Lab 427	80 %	Sample 2		Not Tested		Not Tested		Not Tested	27.52	Detected
Lab 428	100 %	Sample 2		Not Tested		Not Tested	26.18	Detected		Not Tested
Lab 429	100 %	Sample 2		Not Tested		Not Tested	25.87	Detected	25.65	Detected
Lab 430	100 %	Sample 2		Not Tested		Not Tested	24.8	Detected	24.8	Detected
Lab 431	100 %	Sample 2		Not Tested		Not Tested	23.4	Detected		Not Tested
Lab 432	80 %	Sample 2		Not Tested		Not Tested	27	Detected	28	Detected
Lab 433	100 %	Sample 2		Not Tested		Not Tested	25.98	Detected	26	Detected
Lab 434	100 %	Sample 2		Not Tested		Not Tested		Not Tested	24.5	Detected
Lab 435	100 %	Sample 2		Not Tested		Not Tested		Not Tested	24.42	Detected
Lab 436	80 %	Sample 2		Not Tested		Not Tested	28.16	Detected	28.16	Detected
Lab 437	80 %	Sample 2		Not Tested		Not Tested		Detected		Detected
Lab 438	80 %	Sample 2		Not Tested		Not Tested	27.73	Detected		Not Tested
Lab 439	100 %	Sample 2		Not Tested		Not Tested	25.21	Detected	28.62	Detected
Lab 440	80 %	Sample 2		Not Tested		Not Tested	27.4	Detected	28.8	Detected
Lab 441	80 %	Sample 2		Not Tested		Not Tested	25.49	Detected	24.2	Detected
Lab 442	80 %	Sample 2		Not Tested		Not Tested	25	Detected	22	Detected
Lab 443	100 %	Sample 2		Not Tested		Not Tested	21.96	Detected		Not Detected
Lab 444	80 %	Sample 2		Not Tested		Not Tested	27	Detected	28	Detected
Lab 445	100 %	Sample 2		Not Tested		Not Tested	25.71	Detected	25.57	Detected
Lab 446	100 %	Sample 2		Not Tested		Not Tested	24	Detected		Not Tested
Lab 447	80 %	Sample 2		Not Tested		Not Tested	25.44	Detected	28.13	Detected
Lab 448	100 %	Sample 2		Not Tested		Not Tested	26	Detected		Not Tested
Lab 449	100 %	Sample 2		Not Tested		Not Tested	26.4	Detected		Not Tested
Lab 450	80 %	Sample 2		Not Tested		Not Tested	28	Detected	29.73	Detected
Lab 451	1	Sample 2		Not Tested		Not Tested	23.4	Detected	23.4	Detected
Lab 452	100 %	Sample 2		Not Tested		Not Tested	26.2	Detected		Not Tested
Lab 453	100 %	Sample 2		Not Tested		Not Tested	25	Detected	25	Detected
Lab 454	100 %	Sample 2		Not Tested		Not Tested		Not Tested	26.1	Detected
Lab 455	100 %	Sample 2		Not Tested		Not Tested	22.2	Detected		Not Tested
Lab 456	100 %	Sample 2		Not Tested		Not Tested	12.8	Detected	26.5	Detected
Lab 457	100 %	Sample 2		Not Tested		Not Tested	22.39	Detected	25.9	Detected
Lab 458	100 %	Sample 2		Not Tested		Not Tested	24	Detected	24	Detected
Lab 459	100 %	Sample 2		Not Tested	22.6	Detected		Not Tested	23.6	Detected
Lab 460	80 %	Sample 2		Not Tested		Not Tested	28.07	Detected	23.03	Detected
Lab 461	100 %	Sample 2		Not Tested		Not Tested	26.012	Detected	24.305	Detected
Lab 462	100 %	Sample 2		Not Tested		Not Tested	24.54	Detected		Not Tested
Lab 463	100 %	Sample 2		Not Tested		Not Tested	26.42	Detected	25.75	Detected
Lab 464	80 %	Sample 2		Not Tested		Not Tested	25.47	Detected	25.47	Detected
Lab 465	80 %	Sample 2		Not Tested		Not Tested	24	Detected	24	Detected
Lab 466	100 %	Sample 2		Not Tested		Not Tested	25.06	Detected		Not Tested
Lab 467	80 %	Sample 2		Not Tested		Not Tested	25	Detected		Not Tested
Lab 468	100 %	Sample 2		Not Tested		Not Tested	25.33	Detected	25.33	Detected
Lab 469	80 %	Sample 2		Not Tested		Not Tested	27	Detected		Not Tested
Lab 470	100 %	Sample 2		Not Tested		Not Tested	28.13	Detected		Not Tested
Lab 471	1	Sample 2					27.7	Detected	26.8	Detected
Lab 472	100 %	Sample 2		Not Tested		Not Tested	24	Detected	24	Detected
Lab 473	100 %	Sample 2		Not Tested		Not Detected	23	Detected	23	Detected
Lab 474	100 %	Sample 2		Not Tested		Not Tested	20.42	Detected	20.42	Detected
Lab 475	80 %	Sample 2		Not Tested		Not Tested	19.73	Detected	20.58	Detected
Lab 476	60 %	Sample 2		Not Tested		Not Tested	18.6	Detected		Equivocal
Lab 477	100 %	Sample 2		Not Tested		Not Tested	24	Detected		Not Tested
Lab 478	100 %	Sample 2		Not Detected		Not Detected	24	Detected		Not Tested
Lab 479	100 %	Sample 2		Not Tested		Not Tested	28.83	Detected	28.83	Detected
Lab 480	100 %	Sample 2		Not Tested		Not Tested	30	Detected		Not Tested
Lab 481	100 %	Sample 2		Not Tested		Not Tested	24.9	Detected		Not Tested
Lab 482	100 %	Sample 2		Not Tested		Not Tested		Not Tested	25	Detected
Lab 483	100 %	Sample 2		Not Tested		Not Tested	24.64	Detected	24.05	Detected
Lab 484	100 %	Sample 2		Not Tested		Not Tested	25.87	Detected		Not Tested
Lab 485	100 %	Sample 2		Not Tested		Not Tested	25.9	Detected	22.9	Detected
Lab 486	100 %	Sample 2		Not Tested		Not Tested	26	Detected	26	Detected
Lab 487	100 %	Sample 2		Not Tested		Not Tested	24.25	Detected	24.25	Detected
Lab 488	80 %	Sample 2		Not Tested		Not Tested	26.05	Detected		Not Tested
Lab 489	100 %	Sample 2		Not Tested		Not Tested	26.1	Detected	23.9	Detected
Lab 490	60 %	Sample 2		Not Tested		Not Tested	25.2	Detected	25.2	Detected
Lab 491	100 %	Sample 2		Not Tested		Not Tested	25.3	Detected	26.7	Detected
Lab 492	100 %	Sample 2		Not Tested		Not Tested	24	Detected	22	Detected
Lab 493	100 %	Sample 2		Not Tested		Not Tested	23.32	Detected	23.32	Detected
Lab 494	100 %	Sample 2		Not Tested		Not Tested	26	Detected	25	Detected
Lab 495	100 %	Sample 2		Not Tested		Not Tested	26.38	Detected		Not Detected
Lab 496	100 %	Sample 2		Not Tested		Not Tested	25.78	Detected	25.971	Detected
Lab 497	100 %	Sample 2		Not Tested		Not Tested	23	Detected	25	Detected
Lab 498	80 %	Sample 2		Not Tested		Not Tested	30	Detected	32	Detected
Lab 499	1	Sample 2		Not Tested		Not Tested	29.9	Detected	30.1	Detected
Lab 500	100 %	Sample 2		Not Tested		Not Tested		Not Tested	24.42	Detected
Lab 501	80 %	Sample 2		Not Detected		Not Detected	24.543	Detected	24.132	Detected
Lab 502	100 %	Sample 2		Not Tested		Not Tested	24.26	Detected	24.12	Detected
Lab 503	100 %	Sample 2		Not Tested		Not Tested	25.17	Detected	26.68	Detected
Lab 504	80 %	Sample 2		Not Tested		Not Tested		Not Tested	26.78	Detected
Lab 505	100 %	Sample 2		Not Tested		Not Tested	25.13	Detected		Not Tested
Lab 506	0.8	Sample 2		Not Tested		Not Tested		Not Tested		Not Tested
Lab 507	100 %	Sample 2		Not Tested		Not Tested	20	Detected		Detected
Lab 508	100 %	Sample 2		Not Detected		Not Detected		Not Detected	25.59	Detected
Lab 509	80 %	Sample 2		Not Tested		Not Tested	27.7	Detected	29.9	Detected
Lab 510	80 %	Sample 2		Not Tested		Not Tested	23	Detected		Not Tested
Lab 511	80 %	Sample 2		Not Tested		Not Tested	29.87	Detected	29.87	Detected
Lab 512	100 %	Sample 2		Not Tested		Not Tested	24.12	Detected		Not Tested
Lab 513	80 %	Sample 2		Not Tested		Not Tested		Not Tested	20.64	Detected
Lab 514	80 %	Sample 2		Not Tested		Not Tested	23.87	Detected		Not Tested
Lab 515	100 %	Sample 2		Not Tested		Not Tested	26	Detected	23	Detected
Lab 516	100 %	Sample 2		Not Tested		Not Tested	26.5	Detected	24.5	Detected
Lab 517	100 %	Sample 2		Not Tested		Not Tested	25.6	Detected	24.9	Detected
Lab 518	100 %	Sample 2		Not Tested		Not Tested	24.1	Detected	24	Detected
Lab 519	80 %	Sample 2		Not Tested		Not Tested	27.23	Detected	29.48	Detected
Lab 520	60 %	Sample 2		Not Tested		Not Tested		Not Detected		Not Tested
Lab 521	100 %	Sample 2		Not Tested		Not Tested	24.926	Detected	24.926	Detected
Lab 522	80 %	Sample 2		Not Tested		Not Tested	34.31	Detected	34.49	Detected
Lab 523	100 %	Sample 2		Not Tested		Not Tested	25.26	Detected	25.26	Detected
Lab 524	80 %	Sample 2		Not Tested		Not Tested	25.02	Detected		Not Tested
Lab 525	80 %	Sample 2		Not Tested		Not Tested	23.91	Detected	23.91	Detected
Lab 526	100 %	Sample 2		Not Tested		Not Tested	24.27	Detected	23.87	Detected
Lab 527	80 %	Sample 2		Not Tested		Not Tested	27.39	Detected		Not Tested
Lab 528	100 %	Sample 2		Not Tested		Not Tested	23.8	Detected		Detected
Lab 529	100 %	Sample 2		Not Tested		Not Tested		Not Tested	24.94	Detected
Lab 530	80 %	Sample 2		Not Tested		Not Tested	30	Detected		Not Detected
Lab 531	100 %	Sample 2		Not Tested		Not Tested	22.5	Detected		Not Tested
Lab 532	100 %	Sample 2		Not Tested		Not Tested	24.46	Detected	24.46	Detected
Lab 533	80 %	Sample 2		Not Tested		Not Tested	26	Detected	24	Detected
Lab 534	80 %	Sample 2		Not Tested		Not Tested	27	Detected		Not Tested
Lab 535	80 %	Sample 2		Not Detected		Not Detected		Not Detected	26.28	Detected
Lab 536	80 %	Sample 2		Not Tested		Not Tested	23.43	Detected	25.29	Detected
Lab 537	100 %	Sample 2		Not Detected		Not Detected	23.12	Detected		Not Detected
Lab 538	100 %	Sample 2		Not Tested		Not Tested	22.45	Detected	22.45	Detected
Lab 539	100 %	Sample 2		Not Tested		Not Tested	25.04	Detected	25.04	Detected
Lab 540	100 %	Sample 2		Not Tested		Not Tested	21.57	Detected	23.06	Detected
Lab 541	80 %	Sample 2		Not Tested		Not Tested		Not Tested	24.62	Detected
Lab 542	100 %	Sample 2		Not Tested		Not Tested	24	Detected		Not Tested
Lab 543	100 %	Sample 2		Not Tested		Not Tested		Not Tested	21	Detected
Lab 544	100 %	Sample 2		Not Tested		Not Tested	20	Detected	19	Detected
Lab 545	80 %	Sample 2	24.7	Detected	24.7	Detected	29	Detected	29	Detected
Lab 546	80 %	Sample 2		Not Tested		Not Tested	27	Detected	28	Detected
Lab 547	80 %	Sample 2		Not Tested		Not Tested	30.6	Detected	30	Detected
Lab 548	80 %	Sample 2		Not Tested		Not Tested	27.06	Detected	26.7	Detected
Lab 549	100 %	Sample 2		Not Tested		Not Tested	27	Detected	30	Detected
Lab 550	100 %	Sample 2		Not Tested		Not Tested	25.05	Detected		Not Detected
Lab 551	100 %	Sample 2		Not Tested		Not Tested	26.85	Detected	26.12	Detected
Lab 552	100 %	Sample 2		Not Tested		Not Tested		Not Tested	26.82	Detected
Lab 553	100 %	Sample 2		Not Tested		Not Tested	24.73	Detected	19.92	Detected
Lab 554	0.4	Sample 2		Not Tested		Not Tested	27.05	Detected		Not Tested
Lab 555	100 %	Sample 2		Not Tested		Not Tested	24	Detected	23	Detected
Lab 556	100 %	Sample 2		Not Tested		Not Tested	25	Detected	25	Detected
Lab 557	80 %	Sample 2		Not Tested		Not Tested		Not Tested	25.68	Detected
Lab 558	80 %	Sample 2		Not Tested		Not Tested	28.04	Detected	27.12	Detected
Lab 559	100 %	Sample 2		Not Tested		Not Tested	18	Detected		Detected
Lab 560	100 %	Sample 2		Not Tested		Not Tested	22.82	Detected	22.82	Detected
Lab 561	100 %	Sample 2		Not Tested		Not Tested	25.4	Detected	25.4	Detected
Lab 562	100 %	Sample 2		Not Tested	23.95	Detected		Not Tested	25.96	Detected
Lab 563	100 %	Sample 2		Not Tested		Not Tested	25.71	Detected	29.48	Detected
Lab 564	100 %	Sample 2		Not Tested		Not Tested	24.31	Detected	24.31	Detected
Lab 565	100 %	Sample 2		Not Tested		Not Tested	21.88	Detected		Not Tested
Lab 566	100 %	Sample 2		Not Detected		Not Detected	23.66	Detected	23.66	Detected
Lab 567	100 %	Sample 2		Not Tested		Not Tested	25.2	Detected	22.2	Detected
Lab 568	0.8	Sample 2		Not Tested		Not Tested		Not Tested	25.7	Detected
Lab 569	100 %	Sample 2		Not Tested		Not Tested		Not Tested	26.41	Detected
Lab 570	80 %	Sample 2		Not Tested		Not Tested	24.3	Detected	24.3	Detected
Lab 571	100 %	Sample 2		Not Tested		Not Tested	24	Detected	24	Detected
Lab 572	100 %	Sample 2		Not Tested		Not Tested	24.88	Detected	24.88	Detected
Lab 573	80 %	Sample 2		Not Tested		Not Tested	25	Detected		Not Tested
Lab 574	100 %	Sample 2		Not Tested		Not Tested		Not Tested	23.12	Detected
Lab 575	100 %	Sample 2		Not Tested		Not Tested		Not Tested	25	Detected
Lab 576	100 %	Sample 2		Not Tested		Not Tested	26.162	Detected	24.44	Detected
Lab 577	100 %	Sample 2		Not Tested		Not Tested	25.11	Detected		Not Tested
Lab 578	100 %	Sample 2		Not Tested		Not Tested	22.95	Detected	22.95	Detected
Lab 579	100 %	Sample 2		Not Tested		Not Tested		Not Tested	26	Detected
Lab 580	80 %	Sample 2		Not Tested	25	Detected		Not Tested	24	Detected
Lab 581	80 %	Sample 2		Not Tested		Not Tested		Not Tested	24.29	Detected
Lab 582	100 %	Sample 2		Not Detected		Not Detected	26.81	Detected	28.1	Detected
Lab 583	100 %	Sample 2		Not Tested		Not Tested	25	Detected	27	Detected
Lab 584	100 %	Sample 2		Not Tested		Not Tested	25.7	Detected	23.5	Detected
Lab 585	100 %	Sample 2		Not Tested		Not Tested	25.69	Detected	25.69	Detected
Lab 586	100 %	Sample 2		Not Tested		Not Tested		Not Tested	22.46	Detected
Lab 587	80 %	Sample 2		Not Tested		Not Tested	26.91	Detected	28.31	Detected
Lab 588	100 %	Sample 2		Not Tested		Not Tested		Not Tested	26	Detected
Lab 589	80 %	Sample 2		Not Tested		Not Tested	28	Detected	29	Detected
Lab 590	100 %	Sample 2		Not Tested		Not Tested	20	Detected	20	Detected
Lab 591	80 %	Sample 2		Not Tested		Not Tested	28.18	Detected		Not Tested
Lab 592	100 %	Sample 2		Not Tested		Not Tested	19	Detected	19	Detected
Lab 593	100 %	Sample 2		Not Tested		Not Tested	25	Detected	27	Detected
Lab 594	100 %	Sample 2		Not Tested		Not Tested	22.69	Detected	22.69	Detected
Lab 595	100 %	Sample 2		Not Tested		Not Tested	29.29	Detected	29.29	Detected
Lab 596	100 %	Sample 2		Not Tested		Not Tested		Not Tested	23.71	Detected
Lab 597	80 %	Sample 2		Not Tested		Not Tested	24.9	Detected	24.8	Detected
Lab 598	80 %	Sample 2		Not Tested		Not Tested	26.63	Detected	26.63	Detected
Lab 599	80 %	Sample 2		Not Detected		Not Detected		Not Detected	28.5	Detected
Lab 600	100 %	Sample 2		Not Tested		Not Tested	25.23	Detected	25.23	Detected
Lab 601	100 %	Sample 2		Not Tested		Not Tested	25	Detected		Not Tested
Lab 602	100 %	Sample 2		Not Tested		Not Tested	24.1	Detected		Not Tested
Lab 603	60 %	Sample 2		Not Tested		Not Detected	35.73	Detected		Not Detected
Lab 604	80 %	Sample 2	27	Detected	26.4	Detected	27.3	Detected	27.3	Detected
Lab 605	80 %	Sample 2		Not Tested		Not Tested	26	Detected	26	Detected
Lab 606	100 %	Sample 2		Not Tested		Not Tested	25.496	Detected	26.091	Detected
Lab 607	80 %	Sample 2		Not Tested		Not Tested	25.21	Detected	26.76	Detected
Lab 608	100 %	Sample 2		Not Tested		Not Tested	20.76	Detected	20.76	Detected
Lab 609	100 %	Sample 2		Not Detected		Not Detected	30.08	Detected	23.48	Detected
Lab 610	100 %	Sample 2		Not Tested		Not Tested	25.53	Detected	24.06	Detected
Lab 611	100 %	Sample 2		Not Tested	24.7	Detected		Not Tested		Not Tested
Lab 612	100 %	Sample 2		Not Tested		Not Tested	23.86	Detected	23.86	Detected
Lab 613	80 %	Sample 2		Not Tested	25.5	Detected		Not Tested		Not Tested
Lab 614	100 %	Sample 2		Not Tested		Not Tested	23	Detected		Not Tested
Lab 615	80 %	Sample 2		Not Tested		Not Tested		Not Tested	27	Detected
Lab 616	100 %	Sample 2		Not Tested		Not Tested	20	Detected		Not Tested
Lab 617	100 %	Sample 2		Not Tested		Not Tested	24.581	Detected	27.609	Detected
Lab 618	60 %	Sample 2		Not Tested		Not Tested	32.06	Detected		Not Tested
Lab 619	100 %	Sample 2		Not Tested		Not Tested	24.15	Detected	24.15	Detected
Lab 620	80 %	Sample 2		Not Tested		Not Tested	25.622	Detected	25.609	Detected
Lab 621	100 %	Sample 2		Not Detected		Not Detected		Not Detected	24	Detected
Lab 622	80 %	Sample 2		Not Tested		Not Tested		Not Tested	25.59	Detected
Lab 623	100 %	Sample 2		Not Tested		Not Tested	26.03	Detected	26.03	Detected
Lab 624	80 %	Sample 2		Not Tested		Not Tested	27	Detected	28	Detected
Lab 625	80 %	Sample 2		Not Tested		Not Tested	29.34	Detected		Not Tested
Lab 626	100 %	Sample 2		Not Tested		Not Tested	26.88	Detected	26.03	Detected
Lab 627	100 %	Sample 2		Not Tested		Not Tested	22.91	Detected	22.91	Detected
Lab 628	80 %	Sample 2		Not Tested		Not Tested	25.357	Detected	26.057	Detected
Lab 629	100 %	Sample 2		Not Tested		Not Tested	25.35	Detected		Not Tested
Lab 630	100 %	Sample 2		Not Tested		Not Tested	23.13	Detected	23.13	Detected
Lab 631	100 %	Sample 2		Not Tested		Not Tested		Not Tested	21.48	Detected
Lab 632	100 %	Sample 2		Not Tested		Not Tested	25	Detected		Not Tested
Lab 633	80 %	Sample 2		Not Tested		Not Tested	24.74	Detected	28.55	Detected
Lab 634	100 %	Sample 2		Not Tested		Not Tested	25.43	Detected		Not Tested
Lab 635	100 %	Sample 2		Not Tested		Not Tested	27	Detected	32	Detected
Lab 636	100 %	Sample 2		Not Tested		Not Tested	24.3	Detected	23.4	Detected
Lab 637	100 %	Sample 2		Not Tested		Not Tested	27.7	Detected	26.8	Detected
Lab 638	100 %	Sample 2		Not Tested		Not Tested		Not Tested	25.2	Detected
Lab 639	100 %	Sample 2		Not Tested		Not Tested	26.55	Detected		Not Tested
Lab 640	80 %	Sample 2		Not Tested		Not Tested		Not Tested	25	Detected
Lab 641	80 %	Sample 2		Not Tested		Not Tested	28.4	Detected	28.4	Detected
Lab 642	100 %	Sample 2		Not Tested		Not Tested		Not Tested	25.64	Detected
Lab 643	100 %	Sample 2		Not Tested	21.98	Detected		Not Tested		Not Tested
Lab 644	80 %	Sample 2		Not Tested		Not Tested	24.87	Detected	24.21	Detected
Lab 645	100 %	Sample 2		Not Tested		Not Tested	26	Detected	25.1	Detected
Lab 646	100 %	Sample 2		Not Tested		Not Tested	23.02	Detected	23.02	Detected
Lab 647	100 %	Sample 2		Not Tested		Not Tested	23.53	Detected		Not Tested
Lab 648	80 %	Sample 2		Not Tested		Not Tested		Not Tested	24.09	Detected
Lab 649	100 %	Sample 2		Not Tested		Not Tested	23	Detected	25	Detected
Lab 650	100 %	Sample 2		Not Tested		Not Tested	29	Detected	27	Detected
Lab 651	0.8	Sample 2		Not Tested		Not Tested	26.3	Detected		Not Tested
Lab 652	1	Sample 2		Not Tested		Not Tested	23.96	Detected	24.11	Detected
Lab 653	100 %	Sample 2		Not Tested		Not Tested	24.73	Detected	24.73	Detected
Lab 654	100 %	Sample 2		Not Tested		Not Tested	26.5	Detected	25	Detected
Lab 655	100 %	Sample 2		Not Tested		Not Tested	24	Detected	24	Detected
Lab 656	100 %	Sample 2		Not Tested		Not Tested	26.44	Detected	26.44	Detected
Lab 657	100 %	Sample 2		Not Tested		Not Tested	26.5	Detected	25.4	Detected
Lab 658	100 %	Sample 2		Not Detected		Not Detected	23	Detected		Not Detected
Lab 659	100 %	Sample 2		Not Tested		Not Tested	24.71	Detected	19.4	Detected
Lab 660	100 %	Sample 2		Not Tested		Not Tested	25.7	Detected		Not Tested
Lab 661	100 %	Sample 2		Not Tested		Not Tested	23.63	Detected		Not Tested
Lab 662	100 %	Sample 2		Not Tested		Not Tested	27	Detected		Not Detected
Lab 663	100 %	Sample 2		Not Tested		Not Tested	25	Detected	26	Detected
Lab 664	100 %	Sample 2		Not Tested		Not Tested	23.84	Detected	22.51	Detected
Lab 665	100 %	Sample 2		Not Tested		Not Tested	25.22	Detected		Not Tested
Lab 666	100 %	Sample 2		Not Tested		Not Tested	26.47	Detected		Not Tested
Lab 667	80 %	Sample 2		Not Tested		Not Tested	29.25	Detected	29.25	Detected
Lab 668	100 %	Sample 2		Not Tested		Not Tested	24	Detected	25	Detected
Lab 669	100 %	Sample 2		Not Tested		Not Tested	26	Detected	24.05	Detected
Lab 670	100 %	Sample 2		Not Tested		Not Tested	23.78	Detected	23.78	Detected
Lab 671	100 %	Sample 2		Not Tested		Not Tested	27.22	Detected	27.22	Detected
Lab 672	100 %	Sample 2		Not Tested		Not Tested	25	Detected	27	Detected
Lab 673	100 %	Sample 2		Not Tested		Not Tested	25	Detected	23	Detected
Lab 674	100 %	Sample 2		Not Tested		Not Tested	15.51	Detected	16.4	Detected
Lab 675	80 %	Sample 2		Not Tested		Not Tested	24.42	Detected		Equivocal
Lab 676	100 %	Sample 2		Not Tested		Not Tested	26	Detected	26	Detected
Lab 677	100 %	Sample 2		Not Tested		Not Tested	25	Detected	25	Detected
Lab 678	100 %	Sample 2		Not Tested		Not Tested	22	Detected		Not Tested
Lab 679	80 %	Sample 2		Not Tested		Not Tested	23.23	Detected	26.04	Detected
Lab 680	100 %	Sample 2		Not Tested		Not Tested	25.49	Detected	24.42	Detected
Lab 681	100 %	Sample 2		Not Tested		Not Tested	24.669	Detected	22.736	Detected
Lab 682	80 %	Sample 2		Not Tested		Not Tested	27	Detected	29	Detected
Lab 683	100 %	Sample 2		Not Tested		Not Tested	20.3	Detected	20.3	Detected
Lab 684	1	Sample 2					20.3	Detected	20.3	Detected
Lab 685	100 %	Sample 2		Not Tested		Not Tested	27.382	Detected	27.727	Detected
Lab 686	100 %	Sample 2		Not Tested		Not Tested	26.89	Detected	26.97	Detected
Lab 687	100 %	Sample 2		Not Tested		Not Tested	26.05	Detected	24.87	Detected
Lab 688	100 %	Sample 2		Not Tested		Not Tested	21.47	Detected	21.47	Detected
Lab 689	80 %	Sample 2		Not Tested		Not Tested	27.3	Detected	27.3	Detected
Lab 690	100 %	Sample 2		Not Tested		Not Tested		Not Tested	25.91	Detected
Lab 691	100 %	Sample 2		Not Tested	25.3	Detected		Not Tested		Not Tested
Lab 692	80 %	Sample 2		Not Tested		Not Tested	23.18	Detected		Not Tested
Lab 693	100 %	Sample 2		Not Tested		Not Tested		Not Tested	24	Detected
Lab 694	100 %	Sample 2		Not Tested		Not Tested	23.44	Detected	23.44	Detected
Lab 695	100 %	Sample 2		Not Tested		Not Tested	25.5	Detected	25.5	Detected
Lab 696	100 %	Sample 2		Not Tested		Not Tested	22.81	Detected	22.81	Detected
Lab 697	100 %	Sample 2		Not Tested		Not Tested	24.16	Detected	24.16	Detected
Lab 698	100 %	Sample 2		Not Tested		Not Tested	24	Detected	27	Detected
Lab 699	100 %	Sample 2		Not Tested		Not Tested	25	Detected	25	Detected
Lab 700	100 %	Sample 2		Not Tested		Not Tested	25	Detected	25	Detected
Lab 701	100 %	Sample 2		Not Tested		Not Tested		Not Tested	25.19	Detected
Lab 702	100 %	Sample 2		Not Tested		Not Tested	27.9	Detected	27.7	Detected
Lab 703	40 %	Sample 2		Not Detected		Not Detected	30.87	Detected	33.34	Detected
Lab 704	100 %	Sample 2		Not Detected		Not Detected	26.656	Detected	27.244	Detected
Lab 705	100 %	Sample 2		Not Tested		Not Tested	25	Detected	26	Detected
Lab 706	100 %	Sample 2		Not Tested		Not Tested		Not Tested	25.8	Detected
Lab 707	60 %	Sample 2		Not Tested		Not Tested		Not Tested	29.75	Detected
Lab 708	100 %	Sample 2		Not Detected		Not Detected	26.03	Detected	26.03	Detected
Lab 709	80 %	Sample 2		Not Tested		Not Tested		Not Tested	25.18	Detected
Lab 710	80 %	Sample 2		Not Tested		Not Tested	27	Detected	27	Detected
Lab 711	100 %	Sample 2		Not Tested		Not Tested	23	Detected		Not Tested
Lab 712	80 %	Sample 2		Not Tested		Not Tested	30	Detected		Not Tested
Lab 713	100 %	Sample 2		Not Tested		Not Tested	28	Detected	29	Detected
Lab 714	100 %	Sample 2		Not Tested		Not Tested	21.27	Detected	21.27	Detected
Lab 715	80 %	Sample 2		Not Tested		Not Tested	27	Detected	27	Detected
Lab 716	100 %	Sample 2		Not Tested		Not Tested	28	Detected		Not Tested
Lab 717	80 %	Sample 2		Not Tested		Not Tested	25	Detected	25	Detected
Lab 718	100 %	Sample 2		Not Tested		Not Tested	25	Detected	26	Detected
Lab 719	100 %	Sample 2		Not Tested		Not Tested	23.98	Detected	23.96	Detected
Lab 720	100 %	Sample 2		Not Tested		Not Tested		Not Tested	25	Detected
Lab 721	100 %	Sample 2		Not Tested		Not Tested	23	Detected	21	Detected
Lab 722	100 %	Sample 2		Not Tested		Not Tested	23.44	Detected	23.44	Detected
Lab 723	100 %	Sample 2		Not Tested		Not Tested	27.8	Detected		Not Tested
Lab 724	60 %	Sample 2		Not Tested		Not Tested	31.46	Detected	31.46	Detected
Lab 725	100 %	Sample 2		Not Tested		Not Tested	23.34	Detected		Not Tested
Lab 726	80 %	Sample 2		Not Tested		Not Tested	28.14	Detected	28.14	Detected
Lab 727	100 %	Sample 2		Not Tested		Not Tested	21.45	Detected	21.45	Detected
Lab 728	80 %	Sample 2		Not Tested		Not Tested		Not Tested	27.31	Detected
Lab 729	100 %	Sample 2		Not Tested		Not Tested		Not Tested	25.69	Detected
Lab 730	100 %	Sample 2		Not Tested		Not Tested	22.47	Detected	22.47	Detected
Lab 731	100 %	Sample 2		Not Tested		Not Tested	25.92	Detected	25.92	Detected
Lab 732	100 %	Sample 2		Not Tested		Not Tested		Not Tested	24	Detected
Lab 733	100 %	Sample 2		Not Tested		Not Tested	24.15	Detected	24.15	Detected
Lab 734	100 %	Sample 2		Not Tested		Not Tested	24.8	Detected	27	Detected
Lab 735	80 %	Sample 2		Not Tested		Not Tested	26	Detected	26	Detected
Lab 736	100 %	Sample 2		Not Tested		Not Tested	24.6	Detected	24	Detected
Lab 737	100 %	Sample 2		Not Tested		Not Tested	22.77	Detected	22.77	Detected
Lab 738	80 %	Sample 2		Not Tested		Not Tested	26.51	Detected	26.23	Detected
Lab 739	100 %	Sample 2		Not Tested		Not Tested	25.19	Detected	25.19	Detected
Lab 740	100 %	Sample 2		Not Tested		Not Tested	20	Detected	20	Detected
Lab 741	80 %	Sample 2		Not Tested		Not Tested		Detected		Detected
Lab 742	80 %	Sample 2		Not Tested		Not Tested	30	Detected	30	Detected
Lab 743	100 %	Sample 2		Not Tested		Not Tested	25.89	Detected	25.89	Detected
Lab 744	100 %	Sample 2		Not Tested		Not Tested		Not Tested	24.22	Detected
Lab 745	100 %	Sample 2		Not Tested		Not Tested	27	Detected	27	Detected
Lab 746	80 %	Sample 2		Not Tested		Not Tested	26.8	Detected	26.8	Detected
Lab 747	100 %	Sample 2		Not Tested		Not Tested	24.9	Detected	25.1	Detected
Lab 748	100 %	Sample 2		Not Tested		Not Tested	27.7	Detected	30.6	Detected
Lab 749	80 %	Sample 2		Not Tested		Not Tested	28	Detected	28	Detected
Lab 750	100 %	Sample 2		Not Tested		Not Tested	25.44	Detected	25.44	Detected
Lab 751	100 %	Sample 2		Not Tested		Not Tested	25.17	Detected		Not Tested
Lab 752	100 %	Sample 2		Not Tested		Not Tested	27	Detected		Not Tested
Lab 753	100 %	Sample 2		Not Tested		Not Tested	31.26	Detected	31.26	Detected
Lab 754	100 %	Sample 2		Not Tested		Not Tested	19.03	Detected	19.03	Detected
Lab 755	1	Sample 2		Not Tested		Not Tested	19.03	Detected	19.03	Detected
Lab 756	100 %	Sample 2		Not Tested		Not Tested	23.917	Detected	22.943	Detected
Lab 757	100 %	Sample 2		Not Tested		Not Tested	24.46	Detected		Not Tested
Lab 758	60 %	Sample 2		Not Tested		Not Tested	25.9	Detected		Not Tested
Lab 759	80 %	Sample 2		Not Tested		Not Tested	26.76	Detected	27.98	Detected
Lab 760	100 %	Sample 2		Not Tested		Not Tested	25.74	Detected	23.98	Detected
Lab 761	80 %	Sample 2		Not Tested		Not Tested	31	Detected	31	Detected
Lab 762	100 %	Sample 2		Not Tested		Not Tested	28	Detected		Not Detected
Lab 763	60 %	Sample 2		Not Tested		Not Tested	24.77	Detected	24.77	Detected
Lab 764	100 %	Sample 2		Not Tested		Not Tested	26.12	Detected		Not Tested
Lab 765	80 %	Sample 2		Not Tested		Not Tested	26.1	Detected		Not Tested
Lab 766	100 %	Sample 2		Not Tested		Not Tested		Not Tested	25	Detected
Lab 767	100 %	Sample 2		Not Tested		Not Tested		Not Tested	25.58	Detected
Lab 768	100 %	Sample 2		Not Tested		Not Tested	25	Detected		Not Tested
Lab 769	80 %	Sample 2		Not Tested		Not Tested	28	Detected		Not Tested
Lab 770	80 %	Sample 2		Not Tested		Not Tested	27.69	Detected		Not Tested
Lab 771	100 %	Sample 2		Not Tested		Not Tested	24	Detected		Not Tested
Lab 772	100 %	Sample 2		Not Tested		Not Tested	24	Detected	23	Detected
Lab 773	100 %	Sample 2		Not Tested		Not Tested	23.61	Detected	21.82	Detected
Lab 774	100 %	Sample 2		Not Tested		Not Tested	25.79	Detected	25	Detected
Lab 775	80 %	Sample 2		Not Tested		Not Tested	30.11	Detected	30.11	Detected
Lab 776	60 %	Sample 2		Not Tested		Not Tested	33.38	Detected	31.824	Detected
Lab 777	100 %	Sample 2		Not Tested		Not Tested	23.84	Detected	22.53	Detected
Lab 778	80 %	Sample 2		Not Tested		Not Tested	25.97	Detected	25.5	Detected
Lab 779	100 %	Sample 2		Not Tested		Not Tested	22.1	Detected		Not Tested
Lab 780	100 %	Sample 2		Not Tested		Not Tested		Not Tested	24	Detected
Lab 781	100 %	Sample 2		Not Tested		Not Tested	23.95	Detected	27.48	Detected
Lab 782	100 %	Sample 2		Not Tested		Not Tested	25.911	Detected	25.493	Detected
Lab 783	100 %	Sample 2		Not Tested		Not Tested	26.44	Detected	28.79	Detected
Lab 784	100 %	Sample 2		Not Tested		Not Tested	23.9	Detected	24.02	Detected
Lab 785	100 %	Sample 2		Not Tested		Not Detected	24.56	Detected	24.56	Detected
Lab 786	100 %	Sample 2		Not Tested		Not Tested	25	Detected		Not Tested
Lab 787	100 %	Sample 2		Not Tested		Not Tested	23.19	Detected	26.96	Detected
Lab 788	100 %	Sample 2		Not Tested		Not Tested	22.82	Detected	22.82	Detected
Lab 789	100 %	Sample 2		Not Tested		Not Tested		Not Tested	24.42	Detected
Lab 790	100 %	Sample 2		Not Tested		Not Tested	26.44	Detected	26.44	Detected
Lab 791	100 %	Sample 2		Not Tested		Not Tested	24.54	Detected	24.06	Detected
Lab 792	100 %	Sample 2		Not Detected		Not Detected	23.49	Detected		Not Detected
Lab 793	100 %	Sample 2		Not Tested		Not Tested	27.1	Detected	29.51	Detected
Lab 794	80 %	Sample 2		Not Tested		Not Tested	27.3	Detected	27.34	Detected
Lab 795	80 %	Sample 2		Not Tested		Not Tested	27	Detected	26	Detected
Lab 796	60 %	Sample 2		Not Tested		Not Tested	28.58	Detected	28.99	Detected
Lab 797	80 %	Sample 2		Not Tested		Not Tested	32.02	Detected	32.02	Detected
Lab 798	80 %	Sample 2		Not Tested		Not Tested	25	Detected	24	Detected
Lab 799	100 %	Sample 2		Not Tested		Not Tested	25.1	Detected	24.4	Detected
Lab 800	80 %	Sample 2		Not Tested		Not Tested	26.35	Detected	26.35	Detected
Lab 801	100 %	Sample 2		Not Tested		Not Tested		Not Tested	26.04	Detected
Lab 802	100 %	Sample 2		Not Tested		Not Tested	25.6	Detected		Not Tested
Lab 803	100 %	Sample 2		Not Tested		Not Tested	25.53	Detected	24.81	Detected
Lab 804	100 %	Sample 2		Not Tested		Not Tested		Not Tested	25.4	Detected
Lab 805	80 %	Sample 2		Not Detected		Not Detected	25.11	Detected		Not Detected
Lab 806	80 %	Sample 2		Not Detected		Not Detected	30	Detected	27	Detected
Lab 807	80 %	Sample 2		Not Detected		Not Detected	18.71	Detected	18.71	Detected
Lab 808	80 %	Sample 2		Not Tested		Not Tested	23.58	Detected		Not Tested
Lab 809	100 %	Sample 2		Not Tested		Not Tested	25	Detected	25	Detected
Lab 810	0.8	Sample 2		Not Tested		Not Tested	26.1	Detected		Not Tested
Lab 811	80 %	Sample 2		Not Tested		Not Tested		Not Tested	26.02	Detected
Lab 812	100 %	Sample 2		Not Tested		Not Tested	24	Detected	24	Detected
Lab 813	100 %	Sample 2		Not Tested		Not Tested	22.58	Detected	22.58	Detected
Lab 814	100 %	Sample 2		Not Tested		Not Tested	26	Detected	25	Detected
Lab 815	100 %	Sample 2		Not Tested		Not Tested		Not Tested	25	Detected
Lab 816	100 %	Sample 2		Not Tested		Not Tested		Not Tested		Detected
Lab 817	80 %	Sample 2		Not Tested		Not Tested	25.93	Detected	25.93	Detected
Lab 818	100 %	Sample 2		Not Detected		Not Detected	23.09	Detected		Not Detected
Lab 819	100 %	Sample 2		Not Tested		Not Tested	26.08	Detected		Not Tested
Lab 820	100 %	Sample 2		Not Tested		Not Tested	24	Detected	25	Detected
Lab 821	100 %	Sample 2		Not Tested		Not Tested	23.5	Detected	27.4	Detected
Lab 822	100 %	Sample 2		Not Tested		Not Tested	25.87	Detected	25.87	Detected
Lab 823	100 %	Sample 2		Not Detected		Not Detected	25	Detected	25.3	Detected
Lab 824	80 %	Sample 2		Not Tested		Not Tested	26	Detected	24	Detected
Lab 825	100 %	Sample 2		Not Tested		Not Tested		Not Tested	25.5	Detected
Lab 826	100 %	Sample 2		Not Tested		Not Tested	22.36	Detected	22.36	Detected
Lab 827	100 %	Sample 2		Not Tested		Not Tested	22.79	Detected	22.79	Detected
Lab 828	100 %	Sample 2		Not Tested		Not Tested	24	Detected	24	Detected
Lab 829	0.8	Sample 2		Not Tested		Not Tested	29.24	Detected		Not Tested
Lab 830	100 %	Sample 2		Not Tested		Not Tested	24	Detected	24	Detected
Lab 831	80 %	Sample 2		Not Detected		Not Detected	27.1	Detected	27.1	Detected
Lab 832	100 %	Sample 2		Not Tested		Not Tested		Not Tested	27.47	Detected
Lab 833	100 %	Sample 2		Not Tested		Not Tested	25.4	Detected	25.4	Detected
Lab 834	100 %	Sample 2		Not Tested		Not Tested		Not Tested	25.76	Detected
Lab 835	100 %	Sample 2		Not Tested		Not Tested	25.5	Detected		Not Tested
Lab 836	80 %	Sample 2		Not Tested		Not Tested	26.6	Detected	27.7	Detected
Lab 837	100 %	Sample 2		Not Tested		Not Tested	25.1	Detected	23.7	Detected
Lab 838	100 %	Sample 2		Not Tested		Not Tested	26	Detected		Not Tested
Lab 839	100 %	Sample 2		Not Tested		Not Tested	25.87	Detected		Not Tested
Lab 840	100 %	Sample 2		Not Tested		Not Tested	22.42	Detected	22.42	Detected
Lab 841	100 %	Sample 2		Not Tested		Not Tested	24.8	Detected	23.7	Detected
Lab 842	100 %	Sample 2		Not Tested		Not Tested	25.76	Detected		Not Tested
Lab 843	80 %	Sample 2		Not Tested		Not Tested	29.01	Detected	29.3	Detected
Lab 844	80 %	Sample 2		Not Tested		Not Tested	27	Detected	27	Detected
Lab 845	100 %	Sample 2		Not Tested		Not Tested		Not Tested	24.94	Detected
Lab 846	100 %	Sample 2		Not Tested		Not Tested	21.13	Detected	21.13	Detected
Lab 847	100 %	Sample 2		Not Tested		Not Tested		Not Tested	25	Detected
Lab 848	100 %	Sample 2		Not Tested		Not Tested	25	Detected	26	Detected
Lab 849	80 %	Sample 2		Not Tested		Not Tested	28.975	Detected	29.836	Detected
Lab 850	100 %	Sample 2		Not Tested		Not Tested	24.55	Detected	24.55	Detected
Lab 851	100 %	Sample 2		Not Tested		Not Tested	24.09	Detected	24.09	Detected
Lab 852	1	Sample 2					22.8	Detected	22.8	Detected
Lab 853	80 %	Sample 2		Not Tested		Not Tested		Not Tested	28.71	Detected
Lab 854	80 %	Sample 2		Not Tested		Not Tested	30.48	Detected		Not Tested
Lab 855	100 %	Sample 2		Not Tested		Not Tested	26.09	Detected		Not Tested
Lab 856	0.4	Sample 2		Not Tested		Not Tested		Not Detected		Not Detected
Lab 857	80 %	Sample 2		Not Detected		Not Detected	25.07	Detected	25.07	Detected
Lab 858	100 %	Sample 2		Not Tested		Not Tested	25.6	Detected	26	Detected
Lab 859	100 %	Sample 2		Not Tested		Not Tested	23	Detected	23	Detected
Lab 860	100 %	Sample 2		Not Tested		Not Tested		Not Tested	23.88	Detected
Lab 861	100 %	Sample 2		Not Tested		Not Tested	24	Detected	25	Detected
Lab 862	100 %	Sample 2		Not Tested		Not Tested	24	Detected	24	Detected
Lab 863	80 %	Sample 2		Not Tested		Not Tested	28	Detected	31	Detected
Lab 864	100 %	Sample 2		Not Tested		Not Tested	24	Detected	24	Detected
Lab 865	80 %	Sample 2		Not Tested		Not Tested	27	Detected	26	Detected
Lab 866	100 %	Sample 2		Not Tested		Not Tested	26	Detected	23	Detected
Lab 867	80 %	Sample 2		Not Tested		Not Tested	21.5	Detected	16.1	Detected
Lab 868	100 %	Sample 2		Not Tested		Not Tested	26	Detected	28	Detected
Lab 869	100 %	Sample 2		Not Tested		Not Tested	24.01	Detected	24.01	Detected
Lab 870	0.8	Sample 2					29.24	Detected	29.24	Detected
Lab 871	100 %	Sample 2		Not Tested		Not Tested	24.2	Detected	23.3	Detected
Lab 872	100 %	Sample 2		Not Tested		Not Tested	23.9	Detected	23.9	Detected
Lab 873	1	Sample 2		Not Tested		Not Tested	24	Detected	24	Detected
Lab 874	100 %	Sample 2		Not Tested		Not Tested	24	Detected		Not Tested
Lab 875	100 %	Sample 2		Not Tested		Not Tested		Not Tested	26.01	Detected
Lab 876	80 %	Sample 2		Not Tested		Not Tested	25.35	Detected		Not Tested
Lab 877	100 %	Sample 2		Not Detected		Not Detected		Not Detected	26.07	Detected
Lab 878	100 %	Sample 2		Not Tested		Not Tested	25.1	Detected	24.3	Detected
Lab 879	100 %	Sample 2			26.1	Detected
Lab 880	80 %	Sample 2		Not Tested		Not Tested		Not Tested	27.54	Detected
Lab 881	100 %	Sample 2		Not Tested		Not Tested	27.46	Detected	27.9	Detected
Lab 882	100 %	Sample 2		Not Tested		Not Tested	27.82	Detected	27.99	Detected
Lab 883	100 %	Sample 2		Not Tested		Not Tested	24	Detected	24	Detected
Lab 884	0.8	Sample 2		Not Tested		Not Tested	26.07	Detected	23.66	Detected
Lab 885	100 %	Sample 2		Not Tested		Not Tested	24.24	Detected	24.13	Detected
Lab 886	100 %	Sample 2		Not Tested		Not Tested	25	Detected	25.5	Detected
Lab 887	100 %	Sample 2		Not Tested		Not Tested	24.3	Detected	24.3	Detected
Lab 888	100 %	Sample 2		Not Tested		Not Tested	24	Detected	25	Detected
Lab 889	100 %	Sample 2		Not Tested		Not Tested	23.35	Detected	23.35	Detected
Lab 890	100 %	Sample 2		Not Tested		Not Tested	25.7	Detected	26.2	Detected
Lab 891	100 %	Sample 2		Not Tested		Not Tested	24.77	Detected	25.94	Detected
Lab 892	100 %	Sample 2		Not Tested		Not Tested	22.94	Detected	23.23	Detected
Lab 893	100 %	Sample 2		Not Tested		Not Tested	27.32	Detected	28.94	Detected
Lab 894	100 %	Sample 2		Not Tested		Not Tested	23.68	Detected	24.73	Detected
Lab 895	100 %	Sample 2		Not Detected		Not Detected	26.9	Detected	26.9	Detected
Lab 896	0.6	Sample 2		Not Tested		Not Tested	32.73	POSITIVE
Lab 897	100 %	Sample 2		Not Tested		Not Tested	21.52	Detected		Not Tested
Lab 898	100 %	Sample 2		Not Tested		Not Tested	24.3	Detected	23	Detected
Lab 899	80 %	Sample 2		Not Tested		Not Tested	26.29	Detected	26.25	Detected
Lab 900	100 %	Sample 2		Not Tested		Not Tested	22.69	Detected	22.71	Detected
Lab 901	100 %	Sample 2		Not Tested		Not Tested	27	Detected	27	Detected
Lab 902	80 %	Sample 2		Not Tested		Not Tested	28.5	Detected	28.5	Detected
Lab 903	80 %	Sample 2		Not Tested		Not Tested		Not Tested	25	Detected
Lab 904	100 %	Sample 2		Not Detected		Not Detected	26.11	Detected	25.68	Detected
Lab 905	100 %	Sample 2		Not Tested		Not Tested	21.1	Detected	16.2	Detected
Lab 906	100 %	Sample 2		Not Tested		Not Tested	24.37	Detected		Not Tested
Lab 907	80 %	Sample 2		Not Tested		Not Tested		Not Tested	25.4	Detected
Lab 908	0.8	Sample 2						Not detected	26.78	Detected
Lab 909	100 %	Sample 2		Not Tested		Not Tested		Not detected	23.62	Detected
Lab 910	100 %	Sample 2		Not Tested		Not Tested		Not Tested	25.6	Detected
Lab 911	60 %	Sample 2		Not Tested	23.18	Detected		Not Tested	23.87	Detected
Lab 912	100 %	Sample 2		Not Tested		Not Tested		Not detected	17	Detected
Lab 913	100 %	Sample 2		Not Tested		Not Tested		Not detected	23.56	Detected
Lab 914	100 %	Sample 2		Not Tested		Not Tested		Not Tested	25.04	Detected
Lab 915	100 %	Sample 2		Not Tested		Not Tested	22.17	Detected	22.17	Detected
Lab 916	80 %	Sample 2		Not Tested		Not Tested		Not Detected	26.5	Detected
Lab 917	100 %	Sample 2		Not Tested		Not Tested		Not Detected	22.7	Detected
Lab 918	100 %	Sample 2		Not Tested		Not Tested		Not Tested	24	Detected
Lab 919	0.8	Sample 2		Not Tested		Not Tested		Not Tested	29.05	Detected
Lab 920	100 %	Sample 2		Not Tested	15.13	Detected		Not Tested	15.14	Detected
Lab 921	100 %	Sample 2		Not Tested		Not Tested		Not Detected	26.91	Detected
Lab 922	100 %	Sample 2		Not Tested		Not Tested		Not Detected	27.4	Detected
Lab 923	100 %	Sample 2		Not Tested		Not Tested	25.54	Detected		Not Detected
Lab 924	100 %	Sample 2		Not Tested	25.4	Detected		Not Tested		Not Tested
Lab 925	80 %	Sample 2		Not Tested		Not Tested	25.93	Detected		Not Detected
Lab 926	100 %	Sample 2		Not Tested		Not Tested	25.74	Detected		Not Detected
Lab 927	0.6	Sample 2		Not Tested		Not Tested	32.85	Detected		Not Tested
Lab 928	80 %	Sample 2		Not Tested		Not Tested		Not Detected	26	Detected
Lab 929	100 %	Sample 2		Not Tested		Not Tested		Not Detected	17	Detected
Lab 930	100 %	Sample 2		Not Tested		Not Tested		Not Detected	29.546	Detected
Lab 931	100 %	Sample 2		Not Tested		Not Tested		Not Detected	25.677	Detected
Lab 932	100 %	Sample 2		Not Tested		Not Tested	25.06	Detected		Not Tested
Lab 933	80 %	Sample 2		Not Tested		Not Tested	35.695	Detected		Not Detected
Lab 934	80 %	Sample 2		Not Tested	26.11	Detected		Not Tested		Not Tested
Lab 935	100 %	Sample 2		Not Tested		Not Tested	24.3	Detected		Not Tested
Lab 936	1	Sample 2		Not Tested		Not Tested	24.46	Detected		Not Tested
Lab 937	60 %	Sample 2		Not Tested		Not Tested	33.12	Detected		Not Detected
Lab 938	80 %	Sample 2		Not Tested		Not Tested	25	Detected		Not Detected
Lab 939	40 %	Sample 2		Not Tested		Not Tested		Not Detected		Not Detected
Lab 940	80 %	Sample 2		Not Tested		Not Tested		Not Tested	24.05	Detected
Lab 941	100 %	Sample 2		Not Tested		Not Tested		Not Detected	25.72	Detected
Lab 942	80 %	Sample 2		Not Tested		Not Tested		Not Detected		Not Tested
Lab 943	100 %	Sample 2		Not Tested		Not Tested		Not Detected	24.29	Detected
Lab 944	100 %	Sample 2		Not Tested	26	Detected	26	Detected		Not Tested
Lab 945	80 %	Sample 2		Not Tested		Not Tested		Not Detected	28.16	Detected
Lab 946	100 %	Sample 2		Not Tested		Not Tested		Not Detected	21.6	Detected
Lab 947	100 %	Sample 2		Not Tested		Not Tested		Not Detected	22	Detected
Lab 948	80 %	Sample 2		Not Tested		Not Tested		Not Detected	26	Detected
Lab 949	100 %	Sample 2		Not Tested		Not Tested		Not Detected	25.1	Detected
Lab 950	100 %	Sample 2		Not Tested		Not Tested		Not Detected	23	Detected
Lab 951	80 %	Sample 2		Not Tested		Not Tested	25.4	Detected		Not Tested
Lab 952	80 %	Sample 2		Not Tested	24.63	Detected		Not Tested	24.63	Detected
Lab 953	80 %	Sample 2		Not Tested		Not Tested		Not Detected	20	Detected

## Sheet: Sample 5.
Testing Lab Name	Concordant (%)	Sample	S gene (Ct value)	S gene (Result)	N gene (Ct value)	N gene (Result)	ORDF gene (Ct value)	ORDF gene (Result)	RDRP gene (Ct value)	RDRP gene (Result)
Lab 1	100 %	Sample5		Not Tested		Not Tested	34.24	Detected		Not Tested
Lab 2	100 %	Sample5		Not Tested		Not Tested		Not Tested	33.07	Detected
Lab 3	100 %	Sample5		Not Tested		Not Tested	33.53	Detected		Not Detected
Lab 4	100 %	Sample5		Not Tested		Not Tested	30.05	Detected		Not Detected
Lab 5	100 %	Sample5		Not Tested		Not Tested	32.411	Detected		Not Detected
Lab 6	100 %	Sample5		Not Tested		Not Tested		Not Tested	33	Detected
Lab 7	80 %	Sample5		Not Detected		Not Detected	39	Not Detected		Not Tested
Lab 8	80 %	Sample5		Not Tested		Not Tested		Not Tested		Not Detected
Lab 9	80 %	Sample5		Not Tested		Not Tested		Not Detected		Not Detected
Lab 10	100 %	Sample5		Not Tested		Not Tested		Not detected	35	Detected
Lab 11	80 %	Sample5		Not Tested		Not Tested		Not Detected		Not Detected
Lab 12	80 %	Sample5		Not Tested		Not Tested		Not Tested	34.13	Detected
Lab 13	80 %	Sample5		Not Tested		Not Tested		Not Tested		Not Detected
Lab 14	80 %	Sample5		Not Tested		Not Tested		Not Tested	36.42	Not Detected
Lab 15	100 %	Sample5		Not Tested		Not Tested		Not Tested	35.9	Detected
Lab 16	100 %	Sample5		Not Tested		Not Tested	35.53	Detected		Not Detected
Lab 17	100 %	Sample5		Not Tested		Not Tested	33.93	Detected		Not Detected
Lab 18	80 %	Sample5		Not Detected		Not Detected		Not Detected		Not Detected
Lab 19	100 %	Sample5		Not Tested		Not Tested	35.36	Detected		Not Detected
Lab 20	0.6	Sample5		Not Tested		Not Tested	31.92	Detected		Not Detected
Lab 21	80 %	Sample5		Not Tested		Not Tested		Not Detected		Not Detected
Lab 22	80 %	Sample5		Not Tested		Not Tested		Not Detected	37.99	Not Detected
Lab 23	100 %	Sample5		Not Tested		Not Tested	34.41	Detected	33.41	Detected
Lab 24	100 %	Sample5		Not Tested		Not Tested	34	Detected	34	Detected
Lab 25	100 %	Sample5		Not Tested		Not Tested	32.1	Detected	32.1	Detected
Lab 26	1	Sample5		Not Tested		Not Tested	33.5	Detected	33.5	Detected
Lab 27	100 %	Sample5		Not Tested		Not Tested	34.98	Detected	33	Detected
Lab 28	100 %	Sample5		Not Tested		Not Tested	34.3	Detected	38.5	Equivocal
Lab 29	100 %	Sample5		Not Tested		Not Tested	33.33	Detected	34	Detected
Lab 30	100 %	Sample5		Not Tested		Not Tested	34.31	Detected	33.84	Detected
Lab 31	100 %	Sample5		Not Tested		Not Tested	32.5	Detected	32.1	Detected
Lab 32	100 %	Sample5		Not Tested		Not Tested	33.83	Detected	32	Detected
Lab 33	100 %	Sample5		Not Tested		Not Tested	34	Detected	34	Detected
Lab 34	100 %	Sample5		Not Tested		Not Tested	35	Equivocal	35	Equivocal
Lab 35	1	Sample5		Not Tested		Not Tested		Not detected	33.8	Detected
Lab 36	100 %	Sample5		Not Tested		Not Tested	34	Detected	34	Detected
Lab 37	100 %	Sample5		Not Tested		Not Tested	31.86	Detected	31.86	Detected
Lab 38	100 %	Sample5		Not Tested		Not Tested	34.95	Detected		Not Tested
Lab 39	100 %	Sample5		Not Tested		Not Tested	33.66	Detected	35	Detected
Lab 40	80 %	Sample5		Not Tested		Not Tested		Not Detected		Not Detected
Lab 41	100 %	Sample5		Not Tested		Not Tested	32	Detected	32	Detected
Lab 42	100 %	Sample5		Not Tested		Not Tested	35.25	Detected	35	Detected
Lab 43	100 %	Sample5		Not Tested		Not Tested	34.01	Detected	34.01	Detected
Lab 44	80 %	Sample5		Not Tested		Not Tested		Not Detected		Not Detected
Lab 45	80 %	Sample5		Not Tested		Not Tested		Not Detected		Not Detected
Lab 46	80 %	Sample5		Not Tested		Not Tested		Not Detected		Not Detected
Lab 47	100 %	Sample5		Not Tested		Not Tested	34	Detected		Not Tested
Lab 48	100 %	Sample5		Not Tested		Not Tested		Not Tested	34.99	Detected
Lab 49	100 %	Sample5		Not Tested		Not Tested	34	Detected	34	Detected
Lab 50	100 %	Sample5		Not Tested		Not Tested	32.26	Detected	32.26	Detected
Lab 51	80 %	Sample5		Not Tested		Not Tested		Not Tested		Not Detected
Lab 52	80 %	Sample5		Not Tested		Not Tested		Not Detected		Not Tested
Lab 53	100 %	Sample5		Not Tested		Not Tested	34.88	Detected	34.88	Detected
Lab 54	100 %	Sample5		Not Tested		Not Tested	36	Detected	36	Detected
Lab 55	100 %	Sample5		Not Tested		Not Tested	36	Detected		Not Detected
Lab 56	100 %	Sample5		Not Tested		Not Tested	26	Detected		Not Tested
Lab 57	0.8	Sample5		Not Tested		Not Tested		Not Detected		Not Detected
Lab 58	100 %	Sample5		Not Tested		Not Tested	34.19	Detected	34.58	Detected
Lab 59	100 %	Sample5		Not Tested		Not Tested		Not Tested	33.57	Detected
Lab 60	100 %	Sample5		Not Tested		Not Tested		Not Tested	33.4	Detected
Lab 61	100 %	Sample5		Not Tested		Not Tested		Not Tested	33.43	Detected
Lab 62	100 %	Sample5		Not Tested		Not Tested	34.73	Equivocal		Not Tested
Lab 63	0.6	Sample5		Not Tested		Detected		Not Detected		Not Tested
Lab 64	100 %	Sample5		Not Tested		Not Tested	35	Detected		Not Tested
Lab 65	100 %	Sample5		Not Tested	35.3	Detected		Not Tested		Not Tested
Lab 66	100 %	Sample5		Not Tested		Not Tested	35	Detected	35	Detected
Lab 67	40 %	Sample5		Not Tested		Not Tested		Not Tested		Not Tested
Lab 68	1	Sample5		Not Tested		Not Tested		Not Tested	32.08	Detected
Lab 69	100 %	Sample5		Not Detected		Not Detected		Not Detected	32	Detected
Lab 70	100 %	Sample5		Not Tested		Not Tested	34.99	Detected	34.99	Detected
Lab 71	100 %	Sample5		Not Tested		Not Tested	35	Detected	36	Detected
Lab 72	100 %	Sample5		Not Tested		Not Tested	34.5	Detected	34	Detected
Lab 73	100 %	Sample5		Not Detected		Not Detected		Not Detected	33.22	Detected
Lab 74	100 %	Sample5		Not Detected		Not Detected		Not Detected	33.36	Detected
Lab 75	100 %	Sample5		Not Tested		Not Tested	33.7	Detected	33.7	Detected
Lab 76	100 %	Sample5		Not Tested		Not Tested		Not Tested	34	Detected
Lab 77	0.4	Sample5		Not Tested		Not Tested		Not Tested		Not Tested
Lab 78	100 %	Sample5		Not Tested		Not Tested	33.5	Detected	33.5	Detected
Lab 79	100 %	Sample5		Not Tested		Not Tested	34.81	Detected		Not Tested
Lab 80	100 %	Sample5		Not Tested		Not Tested	32.262	Detected		Not Tested
Lab 81	80 %	Sample5		Not Detected		Not Detected		Not Detected		Not Detected
Lab 82	1	Sample5		Not Tested		Not Tested	33.34	Detected	33.34	Detected
Lab 83	100 %	Sample5		Not Tested		Not Tested	33.19	Equivocal	33.19	Equivocal
Lab 84	100 %	Sample5		Not Tested		Not Tested	35	Detected	26	Detected
Lab 85	100 %	Sample5		Not Tested		Not Tested		Not Tested	34.05	Detected
Lab 86	100 %	Sample5		Not Tested		Not Tested	35.53	Detected	35.53	Detected
Lab 87	80 %	Sample5		Not Tested		Not Tested		Not Detected		Not Detected
Lab 88	100 %	Sample5		Not Tested		Not Tested		Not Tested	33.59	Detected
Lab 89	80 %	Sample5		Not Tested		Not Tested		Not Detected		Not Detected
Lab 90	80 %	Sample5		Not Tested		Not Tested		Not Tested		Not Detected
Lab 91	80 %	Sample5		Not Tested		Not Tested	37	Detected	37	Detected
Lab 92	80 %	Sample5		Not Tested		Not Tested	39.3	Not Detected		Not Detected
Lab 93	100 %	Sample5		Not Tested		Not Tested	33	Detected	32	Detected
Lab 94	80 %	Sample5		Not Tested		Not Tested		Not Tested	35	Equivocal
Lab 95	100 %	Sample5		Not Tested		Not Tested		Not Tested	29.15	Detected
Lab 96	100 %	Sample5		Not Tested		Not Tested	34.79	Detected	34.45	Detected
Lab 97	80 %	Sample5		Not Tested		Not Tested		Not Detected		Not Tested
Lab 98	80 %	Sample5		Not Tested		Not Tested		Not Detected		Not Detected
Lab 99	100 %	Sample5		Not Tested		Not Tested	34	Detected	32.74	Detected
Lab 100	0.6	Sample5		Not Tested		Not Tested	-	-	NA	NEGATIVE
Lab 101	100 %	Sample5		Not Tested		Not Tested		Not Tested	35	Detected
Lab 102	100 %	Sample5		Not Tested		Not Tested		Not Tested	34.44	Detected
Lab 103	60 %	Sample5		Not Tested		Not Tested		Not Detected		Not Detected
Lab 104	100 %	Sample5		Not Tested		Not Tested	37.22	Detected	33.99	Detected
Lab 105	100 %	Sample5		Not Tested		Not Tested	35.149	Not Detected		Not Detected
Lab 106	100 %	Sample5		Not Tested		Not Tested	30.74	Detected		Not Tested
Lab 107	40 %	Sample5		Not Tested		Not Tested		Not Detected		Not Tested
Lab 108	80 %	Sample5		Not Tested		Not Tested		Not Detected		Not Detected
Lab 109	100 %	Sample5		Not Tested		Not Tested	30.48	Detected		Not Tested
Lab 110	100 %	Sample5		Not Tested		Not Tested		Not Tested	35	Detected
Lab 111	80 %	Sample5		Not Tested		Not Tested		Not Detected		Not Tested
Lab 112	100 %	Sample5		Not Tested		Not Tested	34.3	Detected		Not Tested
Lab 113	100 %	Sample5		Not Tested		Not Tested	35.509	Detected	32	Detected
Lab 114	100 %	Sample5		Not Tested		Not Tested	32.17	Detected		Not Tested
Lab 115	100 %	Sample5		Not Tested		Not Tested	35.4	Detected	33	Detected
Lab 116	100 %	Sample5		Not Tested		Not Tested	30.34	Detected		Not Tested
Lab 117	100 %	Sample5		Not Tested		Not Tested	33	Detected	33	Detected
Lab 118	60 %	Sample5		Not Tested		Not Tested	39	Detected	39	Detected
Lab 119	80 %	Sample5		Not Tested		Not Tested	37.17	Detected		Not Tested
Lab 120	100 %	Sample5		Not Tested		Not Tested	35.19	Equivocal		Not Tested
Lab 121	80 %	Sample5		Not Tested		Not Tested		Not Tested		Not Tested
Lab 122	100 %	Sample5		Not Tested		Not Tested	33.48	Detected	34.09	Detected
Lab 123	80 %	Sample5		Not Tested		Not Tested	37	Detected		Not Tested
Lab 124	100 %	Sample5		Not Tested		Not Tested		Not Tested	32.18	Detected
Lab 125	100 %	Sample5		Not Tested		Not Tested	33.04	Detected		Not Tested
Lab 126	1	Sample5		Not Tested		Not Tested	32	Detected	32	Detected
Lab 127	100 %	Sample5		Not Tested		Not Tested		Not Tested	32.91	Detected
Lab 128	80 %	Sample5		Not Tested		Not Tested	30.4	Detected	30.4	Detected
Lab 129	100 %	Sample5		Not Tested		Not Tested	34.13	Detected		Not Tested
Lab 130	100 %	Sample5		Not Tested		Not Tested	36	Equivocal		Not Detected
Lab 131	100 %	Sample5		Not Tested		Not Tested	34.9	Detected		Not Tested
Lab 132	80 %	Sample5		Not Tested		Not Tested		Not Tested		Not Tested
Lab 133	100 %	Sample5		Not Tested		Not Tested	31.968	Detected	31.865	Detected
Lab 134	80 %	Sample5		Not Tested		Not Tested	37	Detected	37	Detected
Lab 135	80 %	Sample5		Not Tested		Not Tested		Not Detected		Not Tested
Lab 136	100 %	Sample5		Not Tested		Not Tested	34.56	Detected	34.56	Detected
Lab 137	100 %	Sample5		Not Tested		Not Tested	34	Detected	34	Detected
Lab 138	100 %	Sample5		Not Detected		Not Detected	34	Detected	30	Detected
Lab 139	100 %	Sample5		Not Tested		Not Tested		Not Tested	34.29	Detected
Lab 140	100 %	Sample5		Not Tested		Not Tested	32.54	Detected	32.54	Detected
Lab 141	100 %	Sample5		Not Tested		Not Tested	33.07	Detected	33.07	Detected
Lab 142	80 %	Sample5		Not Tested		Not Tested	38	Not Detected		Not Tested
Lab 143	100 %	Sample5		Not Tested		Not Tested		Not Tested	33.58	Detected
Lab 144	100 %	Sample5		Not Tested		Not Tested	34.5	Detected	35.2	Detected
Lab 145	100 %	Sample5		Not Tested		Not Tested	34	Detected		Not Tested
Lab 146	80 %	Sample5		Not Tested		Not Tested	36.39	Equivocal		Not Tested
Lab 147	100 %	Sample5		Not Tested		Not Tested	34	Detected	34	Detected
Lab 148	80 %	Sample5		Not Tested		Not Tested		Not Tested		Not Detected
Lab 149	80 %	Sample5		Not Tested		Not Tested		Not Detected		Not Tested
Lab 150	100 %	Sample5		Not Tested		Not Tested	35	Detected	34	Detected
Lab 151	100 %	Sample5		Not Tested		Not Tested	34.6	Detected	32.4	Detected
Lab 152	80 %	Sample5		Not Tested		Not Tested		Not Detected		Not Detected
Lab 153	80 %	Sample5		Not Tested		Not Tested		Not Detected		Not Tested
Lab 154	80 %	Sample5		Not Tested		Not Tested		Not Tested		Not Detected
Lab 155	100 %	Sample5		Not Tested		Not Tested		Not Tested	35	Detected
Lab 156	0.4	Sample5		Not Detected		Not Detected		Not Detected		Not Detected
Lab 157	100 %	Sample5		Not Tested		Not Tested	33	Detected	34	Detected
Lab 158	100 %	Sample5		Not Tested		Not Tested	34.29	Detected		Not Tested
Lab 159	100 %	Sample5		Not Tested		Not Tested	34.39	Detected	34.39	Detected
Lab 160	80 %	Sample5		Not Tested		Not Tested	36.95	Detected		Not Detected
Lab 161	100 %	Sample5		Not Tested		Not Tested	35.82	Detected	35.82	Detected
Lab 162	100 %	Sample5		Not Tested		Not Tested		Not Tested	32.71	Detected
Lab 163	100 %	Sample5		Not Tested		Not Tested	33.8	Detected	33.6	Detected
Lab 164	100 %	Sample5		Not Tested		Not Tested	35.01	Detected	35.42	Detected
Lab 165	100 %	Sample5	32	Detected		Not Tested		Not Tested		Not Tested
Lab 166	100 %	Sample5		Not Tested		Not Tested	33.22	Detected	33.22	Detected
Lab 167	100 %	Sample5		Not Tested		Not Tested	32	Detected		Not Tested
Lab 168	80 %	Sample5		Not Tested		Not Tested	37	Detected	37	Detected
Lab 169	0.4	Sample5		Not Tested		Not Tested		Not Tested		Not Detected
Lab 170	100 %	Sample5		Not Tested		Not Tested	33.15	Detected	33.51	Detected
Lab 171	100 %	Sample5	32	Detected	31	Detected	32	Detected		Not Tested
Lab 172	100 %	Sample5		Not Tested		Not Tested	35.94	Detected	35.88	Detected
Lab 173	80 %	Sample5		Not Tested		Not Tested		Not Detected		Not Detected
Lab 174	100 %	Sample5		Not Tested		Not Tested	30	Detected	31	Detected
Lab 175	100 %	Sample5		Not Tested		Not Tested	36	Detected		Not Detected
Lab 176	80 %	Sample5		Not Tested		Not Detected		Not Tested		Not Detected
Lab 177	80 %	Sample5	24.77	Detected		Not Tested		Not Tested		Not Detected
Lab 178	100 %	Sample5		Not Tested		Not Tested	27.94	Detected	27.94	Detected
Lab 179	100 %	Sample5		Not Tested		Not Tested	35	Detected	34	Detected
Lab 180	100 %	Sample5		Not Tested		Not Tested	34	Detected	34	Detected
Lab 181	80 %	Sample5		Not Tested		Not Tested		Not Detected		Not Tested
Lab 182	80 %	Sample5		Not Tested		Not Tested		Not Tested		Not Detected
Lab 183	80 %	Sample5		Not Tested		Not Tested		Not Tested		Not Tested
Lab 184	100 %	Sample5		Not Tested		Not Tested	33	Detected	33	Detected
Lab 185	100 %	Sample5		Not Tested	35.4	Detected		Not Tested		Not Tested
Lab 186	80 %	Sample5		Not Tested		Not Tested		Not Tested		Not Detected
Lab 187	100 %	Sample5		Not Tested		Not Tested	33.79	Detected	33.79	Detected
Lab 188	80 %	Sample5		Not Tested		Not Tested	37.33	Detected		Not Detected
Lab 189	100 %	Sample5		Not Tested		Not Tested	33	Detected		Not Tested
Lab 190	100 %	Sample5		Not Tested		Not Tested	32.18	Detected	32.18	Detected
Lab 191	80 %	Sample5		Not Tested		Not Tested	34	Detected		Not Tested
Lab 192	80 %	Sample5		Not Tested		Not Tested	32.22	Detected	32.22	Detected
Lab 193	100 %	Sample5		Not Tested		Not Tested	33.2	Detected	33.2	Detected
Lab 194	100 %	Sample5		Not Tested		Not Tested	33.96	Detected		Not Detected
Lab 195	100 %	Sample5		Not Tested		Not Tested	31	Detected		Not Tested
Lab 196	80 %	Sample5		Not Tested		Not Tested	37.69	Detected		Not Detected
Lab 197	100 %	Sample5		Not Tested		Not Tested	33	Detected	33	Detected
Lab 198	100 %	Sample5		Not Tested		Not Tested	32.65	Detected	32.65	Detected
Lab 199	20 %	Sample5		Not Tested		Not Tested	30	Detected	30	Detected
Lab 200	100 %	Sample5		Not Tested		Not Tested	35.25	Detected		Not Tested
Lab 201	100 %	Sample5		Not Tested		Not Tested	37.327	Detected	30.393	Detected
Lab 202	0.6	Sample5					31.63	Detected
Lab 203	0.4	Sample5		Not Detected		Not Detected		Not Detected		Not Detected
Lab 204	80 %	Sample5		Not Tested		Not Tested		Not Detected		Not Detected
Lab 205	100 %	Sample5		Not Tested		Not Tested	35	Detected	34	Detected
Lab 206	100 %	Sample5		Not Tested		Not Tested	34	Detected	32	Detected
Lab 207	80 %	Sample5		Not Detected		Not Detected		Not Detected		Not Detected
Lab 208	80 %	Sample5		Detected		Detected	37	Detected	39	Detected
Lab 209	100 %	Sample5		Not Tested		Not Tested		Not Tested	34.94	Detected
Lab 210	100 %	Sample5		Not Tested		Not Tested	34	Detected		Not Tested
Lab 211	80 %	Sample5		Not Tested		Not Tested	38.22	Detected		Not Tested
Lab 212	80 %	Sample5		Not Tested		Not Tested		Not Detected		Not Tested
Lab 213	80 %	Sample5		Not Tested		Not Tested		Not Detected		Not Tested
Lab 214	100 %	Sample5		Not Tested		Not Tested	35.16	Detected		Not Tested
Lab 215	80 %	Sample5		Not Tested		Not Tested		Not Detected		Not Detected
Lab 216	100 %	Sample5		Not Tested		Not Tested	35.39	Detected	35.49	Detected
Lab 217	100 %	Sample5		Not Detected		Not Detected	32	Detected		Not Detected
Lab 218	100 %	Sample5		Not Tested		Not Tested		Not Detected	34.68	Detected
Lab 219	60 %	Sample5		Not Tested		Not Tested		Not Detected		Not Detected
Lab 220	100 %	Sample5		Not Tested		Not Tested		Not Tested	36	Equivocal
Lab 221	100 %	Sample5		Not Tested		Not Tested	34.42	Detected		Not Tested
Lab 222	100 %	Sample5		Not Tested		Not Tested	31.26	Detected		Not Tested
Lab 223	100 %	Sample5		Not Tested		Not Tested		Not Tested	34.11	Detected
Lab 224	100 %	Sample5		Not Tested		Not Tested	34.56	Detected	34.56	Detected
Lab 225	100 %	Sample5		Not Tested		Not Tested	33.05	Detected		Not Tested
Lab 226	0.6	Sample5		Not Tested		Not Tested	34.78	Detected		Not Detected
Lab 227	100 %	Sample5		Not Tested		Not Tested	34.53	Detected		Not Tested
Lab 228	1	Sample5		Not Tested		Not Tested	33.88	Detected		Not Tested
Lab 229	100 %	Sample5		Not Tested		Not Tested	29.01	Detected		Not Tested
Lab 230	80 %	Sample5		Not Tested		Not Tested		Not Detected		Not Detected
Lab 231	100 %	Sample5		Not Tested		Not Tested		Not Tested	32.06	Detected
Lab 232	100 %	Sample5		Not Tested		Not Tested	34	Detected		Not Tested
Lab 233	100 %	Sample5		Not Tested		Not Tested	34.37	Equivocal		Not Tested
Lab 234	100 %	Sample5		Not Tested		Not Tested	34.89	Detected	34.09	Detected
Lab 235	100 %	Sample5		Not Tested		Not Tested	32	Detected		Not Tested
Lab 236	100 %	Sample5		Not Tested		Not Tested	33.5	Detected	33.5	Detected
Lab 237	0.2	Sample5		Not Tested		Not Tested		Not Detected		Not Tested
Lab 238	80 %	Sample5		Not Detected		Not Tested		Not Detected		Not Detected
Lab 239	80 %	Sample5		Not Tested		Not Tested	38.5	Equivocal		Not Detected
Lab 240	100 %	Sample5		Not Tested		Not Tested	33.9	Detected	33.9	Detected
Lab 241	100 %	Sample5		Not Tested		Not Tested	33	Detected		Not Tested
Lab 242	100 %	Sample5		Not Tested		Not Tested		Not Tested	34.13	Detected
Lab 243	100 %	Sample5		Not Detected		Not Detected		Not Detected	34	Detected
Lab 244	100 %	Sample5		Not Tested		Not Tested	33.57	Detected	33.56	Detected
Lab 245	100 %	Sample5		Not Tested		Not Tested	34	Detected	32	Detected
Lab 246	100 %	Sample5		Not Tested		Not Tested		Not Tested	30.17	Detected
Lab 247	100 %	Sample5		Not Tested		Not Tested		Not Detected	32.25	Detected
Lab 248	100 %	Sample5		Not Tested		Not Tested	33.9	Detected	33.57	Detected
Lab 249	100 %	Sample5		Not Tested	34.3	Detected		Not Tested		Not Tested
Lab 250	100 %	Sample5		Not Tested		Not Tested	34.14	Not Detected		Not Tested
Lab 251	100 %	Sample5		Not Tested		Not Tested	34	Detected	21	Detected
Lab 252	100 %	Sample5		Not Tested		Not Tested		Not Tested		Equivocal
Lab 253	100 %	Sample5		Not Tested		Not Tested	32.9	Detected	32.9	Detected
Lab 254	100 %	Sample5		Not Tested		Not Tested	33.14	Detected	33.14	Detected
Lab 255	100 %	Sample5		Not Tested		Not Tested		Not Tested	36	Not Detected
Lab 256	100 %	Sample5		Not Tested		Not Tested	36	Detected		Not Tested
Lab 257	80 %	Sample5		Not Tested		Not Tested		Not Tested		Not Tested
Lab 258	80 %	Sample5		Not Tested		Not Tested		Not Detected		Not Detected
Lab 259	80 %	Sample5		Not Tested		Not Tested		Not Detected		Not Detected
Lab 260	100 %	Sample5		Not Tested		Not Tested		Not Tested	34.01	Detected
Lab 261	0.6	Sample5		Not Tested		Not Tested		Not Detected
Lab 262	100 %	Sample5		Not Tested		Not Tested	35	Detected		Not Tested
Lab 263	100 %	Sample5		Not Detected		Not Detected		Detected	35	Detected
Lab 264	100 %	Sample5		Not Tested		Not Tested	34	Detected	34	Detected
Lab 265	100 %	Sample5		Not Tested		Not Tested	34.5	Detected	35	Detected
Lab 266	100 %	Sample5		Not Tested		Not Tested	33.2	Detected		Not Tested
Lab 267	100 %	Sample5		Not Tested		Not Tested	35	Detected	33.3	Detected
Lab 268	100 %	Sample5		Not Tested		Not Tested	33.5	Detected	33.5	Detected
Lab 269	80 %	Sample5		Not Tested		Not Tested		Not Detected		Not Detected
Lab 270	80 %	Sample5		Not Tested		Not Tested		Not Tested		Not Detected
Lab 271	60 %	Sample5		Not Tested		Not Tested		Not Detected		Not Tested
Lab 272	100 %	Sample5		Not Tested		Not Tested	34	Detected		Not Tested
Lab 273	100 %	Sample5		Not Tested		Not Tested	35	Equivocal	35	Equivocal
Lab 274	100 %	Sample5		Not Tested		Not Tested	33	Detected		Not Tested
Lab 275	80 %	Sample5		Not Tested		Not Tested		Not Detected		Not Tested
Lab 276	100 %	Sample5		Not Tested		Not Tested		Not Tested	33.1	Detected
Lab 277	100 %	Sample5		Not Tested		Not Tested	32	Detected	32	Detected
Lab 278	100 %	Sample5		Not Tested		Not Tested	33.84	Detected	34.98	Detected
Lab 279	80 %	Sample5		Not Tested		Not Tested		Not Detected		Not Detected
Lab 280	100 %	Sample5		Not Tested		Not Tested	35.1	Detected	35.34	Detected
Lab 281	80 %	Sample5		Not Tested		Not Detected		Not Tested		Not Tested
Lab 282	100 %	Sample5		Not Tested		Not Tested	34.65	Detected		Not Tested
Lab 283	80 %	Sample5		Not Tested		Not Tested		Not Detected		Not Tested
Lab 284	100 %	Sample5		Not Tested		Not Tested	37.13	Detected	34.82	Detected
Lab 285	60 %	Sample5		Not Tested		Not Tested		Not Detected		Not Tested
Lab 286	100 %	Sample5		Not Detected		Not Detected	34.4	Detected	34.4	Detected
Lab 287	100 %	Sample5		Not Tested		Not Tested	35.39	Detected	35.39	Detected
Lab 288	100 %	Sample5		Not Tested		Not Tested	32	Detected	32	Detected
Lab 289	100 %	Sample5		Not Tested		Not Tested		Not Tested	35	Detected
Lab 290	100 %	Sample5		Not Tested		Not Tested	24.51	Detected	24.51	Detected
Lab 291	100 %	Sample5		Not Tested		Not Tested	33.556	Detected	32.59	Detected
Lab 292	80 %	Sample5		Not Tested		Not Tested		Not Detected		Not Detected
Lab 293	100 %	Sample5		Not Tested		Not Tested		Not Tested	31.2	Detected
Lab 294	100 %	Sample5		Not Tested		Not Tested		Not Tested	34	Detected
Lab 295	60 %	Sample5		Not Detected		Not Detected		Not Detected		Not Detected
Lab 296	100 %	Sample5		Not Tested		Not Tested	33.47	Detected		Not Tested
Lab 297	80 %	Sample5		Not Tested		Not Tested		Not Tested		Not Detected
Lab 298	80 %	Sample5		Not Tested		Not Tested		Not Detected		Not Detected
Lab 299	100 %	Sample5		Not Tested		Not Tested		Not Tested	33.36	Detected
Lab 300	100 %	Sample5		Not Tested		Not Tested	34.87	Detected		Not Tested
Lab 301	80 %	Sample5		Not Tested		Not Tested		Not Tested		Not Detected
Lab 302	80 %	Sample5		Not Detected		Not Detected		Not Detected		Not Detected
Lab 303	80 %	Sample5		Not Tested		Not Tested		Not Detected		Not Detected
Lab 304	100 %	Sample5		Not Tested		Not Tested	35.2	Detected	35.2	Detected
Lab 305	100 %	Sample5		Not Tested		Not Tested	35.21	Detected	32.96	Detected
Lab 306	100 %	Sample5		Not Tested		Not Tested	34.35	Detected	33.49	Detected
Lab 307	100 %	Sample5		Not Tested		Not Tested	33.45	Detected	33.45	Detected
Lab 308	80 %	Sample5		Not Tested		Not Tested	35.13	Detected	35.13	Detected
Lab 309	100 %	Sample5		Not Tested		Not Tested	31.53	Detected	29.1	Detected
Lab 310	1	Sample5					34.56	Detected	34.56	Detected
Lab 311	100 %	Sample5		Not Tested		Not Tested	34	Detected	34	Detected
Lab 312	100 %	Sample5		Not Tested		Not Tested	33	Detected	33	Detected
Lab 313	100 %	Sample5		Not Tested	33.78	Detected	35.23	Detected		Not Tested
Lab 314	80 %	Sample5		Not Tested		Not Tested		Not Detected		Not Detected
Lab 315	100 %	Sample5		Not Tested		Not Tested	35.13	Detected		Not Tested
Lab 316	80 %	Sample5		Not Tested		Not Tested		Not Detected		Not Tested
Lab 317	100 %	Sample5		Not Tested		Not Tested	32	Detected	32	Detected
Lab 318	80 %	Sample5		Not Tested		Not Tested		Not Tested		Not Detected
Lab 319	80 %	Sample5		Not Tested		Not Tested		Not Detected		Not Tested
Lab 320	80 %	Sample5		Not Tested		Not Tested		Not Detected		Not Detected
Lab 321	100 %	Sample5		Not Tested		Not Tested	32.74	Detected	32.74	Detected
Lab 322	100 %	Sample5		Not Tested		Not Tested		Not Tested	33.63	Detected
Lab 323	100 %	Sample5		Not Tested		Not Tested	34.05	Detected	34.05	Detected
Lab 324	80 %	Sample5		Not Tested		Not Tested	37.9	Detected		Not Tested
Lab 325	80 %	Sample5		Not Tested		Not Tested		Not Detected		Not Detected
Lab 326	80 %	Sample5		Not Tested		Not Tested		Not Detected		Not Detected
Lab 327	80 %	Sample5		Not Tested		Not Tested		Not Detected		Not Detected
Lab 328	80 %	Sample5		Not Tested		Not Tested		Not Detected		Not Detected
Lab 329	100 %	Sample5		Not Detected		Not Detected	35	Detected	35	Detected
Lab 330	60 %	Sample5		Not Tested		Not Tested		Not Tested		Not Detected
Lab 331	80 %	Sample5		Not Tested		Not Tested		Not Detected		Not Tested
Lab 332	100 %	Sample5		Not Tested		Not Tested	35.81	Detected	35.81	Detected
Lab 333	80 %	Sample5		Not Tested		Not Tested		Not Detected		Not Detected
Lab 334	80 %	Sample5		Not Tested		Not Tested		Not Detected		Not Detected
Lab 335	80 %	Sample5		Not Tested		Not Tested		Not Tested		Not Detected
Lab 336	80 %	Sample5		Not Tested		Not Tested		Not Detected		Not Detected
Lab 337	80 %	Sample5		Not Tested		Not Tested	37	Detected		Not Tested
Lab 338	80 %	Sample5		Not Tested		Not Tested		Not Detected		Not Detected
Lab 339	100 %	Sample5		Not Tested		Not Tested	33.69	Detected		Not Tested
Lab 340	0.6	Sample5		Not Tested		Not Tested	28.69	Detected		Not Detected
Lab 341	80 %	Sample5		Not Tested		Not Tested		Not Detected		Not Detected
Lab 342	80 %	Sample5		Not Tested		Not Tested	37	Detected		Not Tested
Lab 343	80 %	Sample5		Not Tested		Not Tested	32.71	Detected	32.71	Detected
Lab 344	100 %	Sample5		Not Tested		Not Tested	33	Detected	34	Detected
Lab 345	80 %	Sample5		Not Tested		Not Tested	38	Detected	39	Detected
Lab 346	80 %	Sample5		Not Tested		Not Tested		Not Detected		Not Tested
Lab 347	80 %	Sample5		Not Tested		Not Tested		Not Tested		Not Detected
Lab 348	100 %	Sample5		Not Tested		Not Tested	34	Detected	34	Detected
Lab 349	100 %	Sample5		Not Tested		Not Tested	34.86	Detected	34.86	Detected
Lab 350	0.4	Sample5		Not Tested		Not Tested		Not Detected		Not Detected
Lab 351	80 %	Sample5		Not Tested		Not Tested		Not Detected		Not Detected
Lab 352	100 %	Sample5		Not Tested		Not Tested		Not Tested	34	Detected
Lab 353	100 %	Sample5		Not Tested		Not Tested	34	Detected	35	Detected
Lab 354	100 %	Sample5		Not Tested		Not Tested	31.02	Detected	31.97	Detected
Lab 355	80 %	Sample5		Not Tested		Not Tested	38	Detected		Not Detected
Lab 356	80 %	Sample5		Not Tested		Not Tested		Not Detected		Not Detected
Lab 357	100 %	Sample5		Not Tested		Not Tested	33	Detected		Not Tested
Lab 358	100 %	Sample5		Not Tested		Not Tested	34.96	Detected	34.35	Detected
Lab 359	100 %	Sample5		Not Tested		Not Tested	34	Detected	19	Detected
Lab 360	100 %	Sample5		Not Tested		Not Tested		Detected		Not Detected
Lab 361	60 %	Sample5		Not Tested		Not Tested		Not Detected		Not Tested
Lab 362	80 %	Sample5		Not Tested		Not Tested		Not Detected		Not Tested
Lab 363	100 %	Sample5		Not Tested		Not Tested	36	Detected	35	Detected
Lab 364	100 %	Sample5		Not Tested		Not Tested	30.19	Detected		Not Detected
Lab 365	60 %	Sample5		Not Tested		Not Tested		Equivocal		Equivocal
Lab 366	80 %	Sample5		Not Tested		Not Tested		Not Tested		Not Detected
Lab 367	100 %	Sample5		Not Tested		Not Tested	31.37	Detected		Not Tested
Lab 368	100 %	Sample5		Not Tested		Not Tested	36	Equivocal		Not Tested
Lab 369	80 %	Sample5		Not Tested		Not Tested		Not Detected		Not Detected
Lab 370	100 %	Sample5		Not Tested		Not Tested	32.11	Detected		Not Tested
Lab 371	100 %	Sample5		Not Tested		Not Tested	33.09	Detected	33.09	Detected
Lab 372	0.8	Sample5		Not Detected		Not Detected		Not Detected		Not Detected
Lab 373	80 %	Sample5		Not Tested		Not Tested	37	Detected		Not Detected
Lab 374	100 %	Sample5		Not Tested		Not Tested	32.87	Detected	33.9	Detected
Lab 375	100 %	Sample5		Not Tested		Not Tested	36	Detected	33	Detected
Lab 376	100 %	Sample5		Not Tested		Not Tested	35.13	Equivocal	33.02	Equivocal
Lab 377	100 %	Sample5		Not Tested		Not Tested		Not Tested	34.93	Detected
Lab 378	100 %	Sample5		Not Tested		Not Tested	31.19	Detected	31.19	Detected
Lab 379	100 %	Sample5		Not Tested		Not Tested	32	Detected	33	Detected
Lab 380	100 %	Sample5		Not Tested		Not Tested	35.64	Detected	35.64	Detected
Lab 381	100 %	Sample5		Not Tested		Not Tested	34	Detected	32	Detected
Lab 382	80 %	Sample5		Not Tested		Not Tested		Not Detected		Not Tested
Lab 383	100 %	Sample5		Not Tested		Not Tested	36	Detected	33	Detected
Lab 384	80 %	Sample5		Not Tested		Not Tested	38.1	Detected	36.6	Detected
Lab 385	100 %	Sample5		Not Tested		Not Tested	33.64	Detected	33.61	Detected
Lab 386	100 %	Sample5		Not Tested		Not Tested		Not Tested	36	Detected
Lab 387	100 %	Sample5		Not Tested		Not Tested	33.25	Detected	33.25	Detected
Lab 388	80 %	Sample5		Not Tested		Not Tested		Not Detected		Not Tested
Lab 389	100 %	Sample5		Not Tested		Not Tested	34.22	Detected		Not Tested
Lab 390	100 %	Sample5		Not Tested		Not Tested	34.02	Detected		Not Detected
Lab 391	80 %	Sample5		Not Tested		Not Tested	38.73	Detected		Not Tested
Lab 392	80 %	Sample5		Not Tested		Not Tested		Not Detected		Not Tested
Lab 393	100 %	Sample5		Not Tested		Not Tested	32	Detected		Not Tested
Lab 394	100 %	Sample5		Not Detected		Not Detected	31.62	Detected	31.62	Detected
Lab 395	100 %	Sample5		Not Tested		Not Tested	33.2	Detected	34.7	Detected
Lab 396	100 %	Sample5		Not Tested		Not Tested	34	Detected	34	Detected
Lab 397	100 %	Sample5		Not Tested		Not Tested	30.3	Detected	25.9	Detected
Lab 398	100 %	Sample5		Not Tested		Not Tested	35	Detected	35	Detected
Lab 399	80 %	Sample5		Not Tested		Not Tested	31.9	Detected	31.5	Detected
Lab 400	60 %	Sample5		Not Tested		Not Tested		Not Detected		Not Detected
Lab 401	100 %	Sample5		Not Tested		Not Tested	33.49	Detected	33.49	Detected
Lab 402	80 %	Sample5		Not Tested		Not Tested		Not Detected		Not Tested
Lab 403	100 %	Sample5		Not Tested		Not Tested		Not Tested	15.21	Detected
Lab 404	100 %	Sample5		Not Tested		Not Tested	33.12	Detected	33.12	Detected
Lab 405	100 %	Sample5		Not Tested		Not Tested		Not Tested	34.5	Detected
Lab 406	100 %	Sample5		Not Tested		Not Tested	33.2	Detected	33.5	Detected
Lab 407	100 %	Sample5		Not Tested		Not Tested	30.84	Detected		Not Tested
Lab 408	100 %	Sample5		Not Tested		Not Tested	31	Detected		Not Tested
Lab 409	100 %	Sample5		Not Tested		Not Tested	35	Detected	33	Detected
Lab 410	100 %	Sample5		Not Tested		Not Tested		Not Tested	32.76	Detected
Lab 411	100 %	Sample5		Not Tested		Not Tested	32.13	Detected		Not Tested
Lab 412	100 %	Sample5		Not Tested		Not Tested	34.6	Detected		Not Tested
Lab 413	100 %	Sample5		Not Tested		Not Tested	31.73	Detected	31.73	Detected
Lab 414	100 %	Sample5		Not Tested		Not Tested	35	Detected		Not Detected
Lab 415	100 %	Sample5		Not Tested		Not Tested	31.92	Detected		Not Tested
Lab 416	100 %	Sample5		Not Tested		Not Tested	33.75	Detected	33.75	Detected
Lab 417	100 %	Sample5	37.06	Detected	34.42	Detected	32.25	Detected		Not Tested
Lab 418	80 %	Sample5		Not Tested		Not Tested	38.25	Not Detected		Not Tested
Lab 419	100 %	Sample5		Not Tested		Not Tested	34.54	Detected		Not Tested
Lab 420	100 %	Sample5		Not Tested		Not Tested		Not Tested	32.19	Detected
Lab 421	80 %	Sample5		Not Tested		Not Tested		Not Detected		Not Tested
Lab 422	100 %	Sample5		Not Tested		Not Tested	33	Detected	33	Detected
Lab 423	100 %	Sample5		Not Detected		Not Detected		Not Detected	32.18	Detected
Lab 424	100 %	Sample5		Not Tested		Not Tested	32	Detected	34	Detected
Lab 425	100 %	Sample5		Not Tested		Not Tested	33.6	Detected	33.6	Detected
Lab 426	80 %	Sample5		Not Tested		Not Tested		Not Detected		Not Detected
Lab 427	80 %	Sample5		Not Tested		Not Tested		Not Tested	37.7	Detected
Lab 428	100 %	Sample5		Not Tested		Not Tested	34.63	Detected		Not Tested
Lab 429	100 %	Sample5		Not Tested		Not Tested	35.94	Detected	35	Detected
Lab 430	100 %	Sample5		Not Tested		Not Tested	32.4	Detected	32.4	Detected
Lab 431	100 %	Sample5		Not Tested		Not Tested	32.74	Detected		Not Tested
Lab 432	80 %	Sample5		Not Tested		Not Tested	38	Detected	39	Detected
Lab 433	100 %	Sample5		Not Tested		Not Tested	35	Detected	35	Detected
Lab 434	100 %	Sample5		Not Tested		Not Tested		Not Tested	34.12	Detected
Lab 435	100 %	Sample5		Not Tested		Not Tested		Not Tested	29.61	Detected
Lab 436	80 %	Sample5		Not Tested		Not Tested		Not Detected		Not Detected
Lab 437	80 %	Sample5		Not Tested		Not Tested		Not Detected		Not Detected
Lab 438	80 %	Sample5		Not Tested		Not Tested		Not Tested		Not Tested
Lab 439	100 %	Sample5		Not Tested		Not Tested	33.08	Detected	33	Detected
Lab 440	80 %	Sample5		Not Tested		Not Tested	37.9	Detected		Not Detected
Lab 441	80 %	Sample5		Not Tested		Not Tested	36.69	Detected		Not Detected
Lab 442	80 %	Sample5		Not Tested		Not Tested		Not Detected		Not Detected
Lab 443	100 %	Sample5		Not Tested		Not Tested	32.71	Detected		Not Detected
Lab 444	80 %	Sample5		Not Tested		Not Tested		Not Detected		Not Detected
Lab 445	100 %	Sample5		Not Tested		Not Tested	33.97	Detected	35.06	Detected
Lab 446	100 %	Sample5		Not Tested		Not Tested	34	Detected		Not Tested
Lab 447	80 %	Sample5		Not Tested		Not Tested	36.29	Equivocal	36.19	Equivocal
Lab 448	100 %	Sample5		Not Tested		Not Tested	34	Detected		Not Tested
Lab 449	100 %	Sample5		Not Tested		Not Tested	33.2	Detected		Not Tested
Lab 450	80 %	Sample5		Not Tested		Not Tested		Not Detected		Not Detected
Lab 451	1	Sample5		Not Tested		Not Tested	33.5	Detected	33.5	Detected
Lab 452	100 %	Sample5		Not Tested		Not Tested	32.7	Detected		Not Tested
Lab 453	100 %	Sample5		Not Tested		Not Tested	34	Detected	35	Detected
Lab 454	100 %	Sample5		Not Tested		Not Tested		Not Tested	35	Detected
Lab 455	100 %	Sample5		Not Tested		Not Tested	34.4	Detected		Not Tested
Lab 456	100 %	Sample5		Not Tested		Not Tested	34.2	Detected	28.9	Detected
Lab 457	100 %	Sample5		Not Detected		Not Detected	33.31	Detected	34	Detected
Lab 458	100 %	Sample5		Not Tested		Not Tested	34	Detected	34	Detected
Lab 459	100 %	Sample5		Not Tested	33.5	Detected		Not Tested	35.2	Detected
Lab 460	80 %	Sample5		Not Tested		Not Tested		Not Detected		Not Detected
Lab 461	100 %	Sample5		Not Tested		Not Tested	33.084	Detected	25.46	Detected
Lab 462	100 %	Sample5		Not Tested		Not Tested	34.83	Detected		Not Tested
Lab 463	100 %	Sample5		Not Tested		Not Tested		Not Tested		Not Tested
Lab 464	80 %	Sample5		Not Tested		Not Tested	37.56	Detected	37.56	Detected
Lab 465	80 %	Sample5		Not Tested		Not Tested		Not Detected		Not Detected
Lab 466	100 %	Sample5		Not Tested		Not Tested	33.58	Detected		Not Tested
Lab 467	80 %	Sample5		Not Tested		Not Tested		Not Detected		Not Tested
Lab 468	100 %	Sample5		Not Tested		Not Tested	33	Detected	33	Detected
Lab 469	80 %	Sample5		Not Tested		Not Tested	37	Detected		Not Tested
Lab 470	100 %	Sample5		Not Tested		Not Tested	34.86	Detected		Not Tested
Lab 471	1	Sample5					37.3	Not Detected	35.7	Detected
Lab 472	100 %	Sample5		Not Tested		Not Tested	33	Detected	32	Detected
Lab 473	100 %	Sample5		Not Tested		Not Tested	35	Detected	34	Detected
Lab 474	100 %	Sample5		Not Tested		Not Tested	31.31	Detected	31.31	Detected
Lab 475	80 %	Sample5		Not Tested		Not Tested		Not Detected		Not Detected
Lab 476	60 %	Sample5		Not Tested		Not Tested	37.31	Detected		Equivocal
Lab 477	100 %	Sample5		Not Tested		Not Tested	32	Detected		Not Tested
Lab 478	100 %	Sample5		Not Tested		Not Tested	31	Detected		Not Tested
Lab 479	100 %	Sample5		Not Tested		Not Tested	34.88	Detected	34.88	Detected
Lab 480	100 %	Sample5		Not Tested		Not Tested	34	Detected		Not Tested
Lab 481	100 %	Sample5		Not Tested		Not Tested	32.8	Detected		Not Tested
Lab 482	100 %	Sample5		Not Tested		Not Tested		Not Tested	34	Detected
Lab 483	100 %	Sample5		Not Tested		Not Tested	32.98	Detected	32.11	Detected
Lab 484	100 %	Sample5		Not Tested		Not Tested	35.45	Not Detected		Not Tested
Lab 485	100 %	Sample5		Not Tested		Not Tested	36.7	Detected	33.4	Detected
Lab 486	100 %	Sample5		Not Tested		Not Tested	33	Detected	33	Detected
Lab 487	100 %	Sample5		Not Tested		Not Tested	33.99	Detected	33.99	Detected
Lab 488	80 %	Sample5		Not Tested		Not Tested		Not Detected		Not Tested
Lab 489	100 %	Sample5		Not Tested		Not Tested	34.9	Detected		Not Detected
Lab 490	60 %	Sample5		Not Tested		Not Tested	34	Detected	32	Detected
Lab 491	100 %	Sample5		Not Tested		Not Tested	35.4	Detected	33	Detected
Lab 492	100 %	Sample5		Not Tested		Not Tested	34	Detected	34	Detected
Lab 493	100 %	Sample5		Not Tested		Not Tested	33.74	Detected	33.74	Detected
Lab 494	100 %	Sample5		Not Tested		Not Tested	36	Detected	34	Detected
Lab 495	100 %	Sample5		Not Tested		Not Tested	34.71	Detected		Not Detected
Lab 496	100 %	Sample5		Not Tested		Not Tested	36.921	Detected	32.554	Detected
Lab 497	100 %	Sample5		Not Tested		Not Tested	33	Detected	34	Detected
Lab 498	80 %	Sample5		Not Tested		Not Tested	38.7	Not Detected		Not Detected
Lab 499	1	Sample5		Not Tested		Not Tested	35.5	Detected	32.7	Detected
Lab 500	100 %	Sample5		Not Tested		Not Tested		Not Tested	34.94	Detected
Lab 501	80 %	Sample5		Not Detected		Not Detected		Not Detected		Not Detected
Lab 502	100 %	Sample5		Not Tested		Not Tested	32.37	Detected	33.99	Detected
Lab 503	100 %	Sample5		Not Tested		Not Tested	32	Detected		Not Detected
Lab 504	80 %	Sample5		Not Tested		Not Tested		Not Tested	36.58	Detected
Lab 505	100 %	Sample5		Not Tested		Not Tested	34.72	Detected		Not Tested
Lab 506	0.8	Sample5		Not Tested		Not Tested		Not Tested	34	Detected
Lab 507	100 %	Sample5		Not Tested		Not Tested	32	Detected	34	Detected
Lab 508	100 %	Sample5		Not Detected		Not Detected		Not Detected	35.01	Detected
Lab 509	80 %	Sample5		Not Tested		Not Tested	34	Detected		Not Detected
Lab 510	80 %	Sample5		Not Tested		Not Tested		Not Detected		Not Tested
Lab 511	80 %	Sample5		Not Tested		Not Tested		Not Tested	39	Equivocal
Lab 512	100 %	Sample5		Not Tested		Not Tested	30.27	Detected		Not Tested
Lab 513	80 %	Sample5		Not Tested		Not Tested		Not Tested		Not Detected
Lab 514	80 %	Sample5		Not Tested		Not Tested		Not Detected		Not Tested
Lab 515	100 %	Sample5		Not Tested		Not Tested	34	Detected	35	Detected
Lab 516	100 %	Sample5		Not Tested		Not Tested	32.3	Detected	33.04	Detected
Lab 517	100 %	Sample5		Not Tested		Not Tested	32.2	Detected	32.2	Detected
Lab 518	100 %	Sample5		Not Tested		Not Tested	33.6	Detected	33.9	Detected
Lab 519	80 %	Sample5		Not Tested		Not Tested	36.72	Equivocal		Not Detected
Lab 520	60 %	Sample5		Not Tested		Not Tested		Not Detected		Not Tested
Lab 521	100 %	Sample5		Not Tested		Not Tested	33.387	Detected	33.387	Detected
Lab 522	80 %	Sample5		Not Tested		Not Tested		Not Detected	38.31	Detected
Lab 523	100 %	Sample5		Not Tested		Not Tested	35.37	Detected	35.37	Detected
Lab 524	80 %	Sample5		Not Tested		Not Tested	32.3	Detected		Not Tested
Lab 525	80 %	Sample5		Not Tested		Not Tested		Not Detected		Not Detected
Lab 526	100 %	Sample5		Not Tested		Not Tested	33.21	Detected	32.71	Detected
Lab 527	80 %	Sample5		Not Tested		Not Tested		Equivocal		Not Tested
Lab 528	100 %	Sample5		Not Tested		Not Tested	33.8	Detected	33	Detected
Lab 529	100 %	Sample5		Not Tested		Not Tested		Not Tested	31.43	Detected
Lab 530	80 %	Sample5		Not Tested		Not Tested	36	Detected		Not Detected
Lab 531	100 %	Sample5		Not Tested		Not Tested	31	Detected		Not Tested
Lab 532	100 %	Sample5		Not Tested		Not Tested	34.12	Detected	34.12	Detected
Lab 533	80 %	Sample5		Not Tested		Not Tested		Not Detected		Not Detected
Lab 534	80 %	Sample5		Not Tested		Not Tested		Not Detected		Not Tested
Lab 535	80 %	Sample5		Not Detected		Not Detected		Not Detected	36.25	Detected
Lab 536	80 %	Sample5		Not Tested		Not Tested		Not Detected		Not Detected
Lab 537	100 %	Sample5		Not Detected		Not Detected	34.15	Detected		Not Detected
Lab 538	100 %	Sample5		Not Tested		Not Tested	31.8	Detected	31.8	Detected
Lab 539	100 %	Sample5		Not Tested		Not Tested	35.06	Detected	35.06	Detected
Lab 540	100 %	Sample5		Not Tested		Not Tested	31.42	Detected	33	Detected
Lab 541	80 %	Sample5		Not Tested		Not Tested		Not Tested		Not Detected
Lab 542	100 %	Sample5		Not Tested		Not Tested	33	Detected		Not Tested
Lab 543	100 %	Sample5		Not Tested		Not Tested		Not Tested	36	Detected
Lab 544	100 %	Sample5		Not Tested		Not Tested	21	Detected	21	Detected
Lab 545	80 %	Sample5		Not Detected		Not Detected		Not Detected		Not Detected
Lab 546	80 %	Sample5		Not Tested		Not Tested		Not Detected		Not Detected
Lab 547	80 %	Sample5		Not Tested		Not Tested		Not Detected		Not Detected
Lab 548	80 %	Sample5		Not Tested		Not Tested	38.09	Detected	37.47	Detected
Lab 549	100 %	Sample5		Not Tested		Not Tested	34	Detected	36	Detected
Lab 550	100 %	Sample5		Not Tested		Not Tested	35.07	Equivocal		Not Detected
Lab 551	100 %	Sample5		Not Tested		Not Tested	35.37	Detected		Not Detected
Lab 552	100 %	Sample5		Not Tested		Not Tested		Not Tested	36.18	Detected
Lab 553	100 %	Sample5		Not Tested		Not Tested	35.26	Not Detected	36.16	Not Detected
Lab 554	0.4	Sample5		Not Tested		Not Tested		Detected		Not Tested
Lab 555	100 %	Sample5		Not Tested		Not Tested	31	Detected	31	Detected
Lab 556	100 %	Sample5		Not Tested		Not Tested	36	Equivocal	36	Equivocal
Lab 557	80 %	Sample5		Not Tested		Not Tested		Not Tested		Not Detected
Lab 558	80 %	Sample5		Not Tested		Not Tested		Not Detected		Not Detected
Lab 559	100 %	Sample5		Not Tested		Not Tested	28	Detected	32	Detected
Lab 560	100 %	Sample5		Not Tested		Not Tested	33.83	Detected	33.83	Detected
Lab 561	100 %	Sample5		Not Tested		Not Tested	35.08	Equivocal	35.08	Equivocal
Lab 562	100 %	Sample5		Not Tested	34.91	Detected		Not Tested	36.76	Detected
Lab 563	100 %	Sample5		Not Tested		Not Tested	34.38	Detected		Not Detected
Lab 564	100 %	Sample5		Not Tested		Not Tested	33.28	Detected	33.28	Detected
Lab 565	100 %	Sample5		Not Tested		Not Tested	31.89	Detected		Not Tested
Lab 566	100 %	Sample5		Not Detected		Not Detected	32.12	Detected	32.12	Detected
Lab 567	100 %	Sample5		Not Tested		Not Tested	33.8	Detected	34.1	Detected
Lab 568	0.8	Sample5		Not Tested		Not Tested		Not Tested	36.6	Detected
Lab 569	100 %	Sample5		Not Tested		Not Tested		Not Tested	33.76	Detected
Lab 570	80 %	Sample5		Not Tested		Not Tested		Not Detected		Not Detected
Lab 571	100 %	Sample5		Not Tested		Not Tested	33	Detected	32	Detected
Lab 572	100 %	Sample5		Not Tested		Not Tested	33.98	Detected	33.98	Detected
Lab 573	80 %	Sample5		Not Tested		Not Tested		Not Detected		Not Tested
Lab 574	100 %	Sample5		Not Tested		Not Tested		Not Tested	31.72	Detected
Lab 575	100 %	Sample5		Not Tested		Not Tested		Not Tested	34	Detected
Lab 576	100 %	Sample5		Not Tested		Not Tested	35.04	Detected	34.06	Detected
Lab 577	100 %	Sample5		Not Tested		Not Tested	33.7	Detected		Not Tested
Lab 578	100 %	Sample5		Not Tested		Not Tested	30	Detected	34.65	Detected
Lab 579	100 %	Sample5		Not Tested		Not Tested		Not Tested	35	Detected
Lab 580	80 %	Sample5		Not Tested		Not Detected		Not Tested		Not Detected
Lab 581	80 %	Sample5		Not Tested		Not Tested		Not Tested		Not Detected
Lab 582	100 %	Sample5		Not Detected		Not Detected	26.45	Detected	22.05	Detected
Lab 583	100 %	Sample5		Not Tested		Not Tested	35	Detected		Not Detected
Lab 584	100 %	Sample5		Not Tested		Not Tested	34.5	Detected	34.5	Detected
Lab 585	100 %	Sample5		Not Tested		Not Tested	35	Detected	35	Detected
Lab 586	100 %	Sample5		Not Tested		Not Tested		Not Tested	32.57	Detected
Lab 587	80 %	Sample5		Not Tested		Not Tested		Not Detected		Not Detected
Lab 588	100 %	Sample5		Not Tested		Not Tested		Not Tested	36	Detected
Lab 589	80 %	Sample5		Not Tested		Not Tested		Not Detected		Not Detected
Lab 590	100 %	Sample5		Not Tested		Not Tested	31	Detected	31	Detected
Lab 591	80 %	Sample5		Not Tested		Not Tested	37.32	Equivocal		Not Tested
Lab 592	100 %	Sample5		Not Tested		Not Tested	25	Detected	24	Detected
Lab 593	100 %	Sample5		Not Tested		Not Tested	34	Detected	33	Detected
Lab 594	100 %	Sample5		Not Tested		Not Tested	32.96	Detected	32.96	Detected
Lab 595	100 %	Sample5		Not Tested		Not Tested		Not Detected		Not Detected
Lab 596	100 %	Sample5		Not Tested		Not Tested		Not Tested	33.54	Detected
Lab 597	80 %	Sample5		Not Tested		Not Tested	34	Detected	32	Detected
Lab 598	80 %	Sample5		Not Tested		Not Tested		Not Detected		Not Detected
Lab 599	80 %	Sample5		Not Detected		Not Detected		Not Detected		Not Detected
Lab 600	100 %	Sample5		Not Tested		Not Tested	34	Detected	32	Detected
Lab 601	100 %	Sample5		Not Tested		Not Tested	35	Detected		Not Tested
Lab 602	100 %	Sample5		Not Tested		Not Tested	35.4	Detected		Not Tested
Lab 603	60 %	Sample5		Not Tested		Not Detected		Not Detected		Not Detected
Lab 604	80 %	Sample5		Not Detected		Not Detected		Not Detected		Not Detected
Lab 605	80 %	Sample5		Not Tested		Not Tested		Not Detected		Not Detected
Lab 606	100 %	Sample5		Not Tested		Not Tested	35.551	Detected	34	Detected
Lab 607	80 %	Sample5		Not Tested		Not Tested		Not Detected		Not Detected
Lab 608	100 %	Sample5		Not Tested		Not Tested	31.42	Detected	31.42	Detected
Lab 609	100 %	Sample5		Not Detected		Not Detected	34.55	Detected	32.66	Detected
Lab 610	100 %	Sample5		Not Tested		Not Tested	32.64	Detected	32.82	Detected
Lab 611	100 %	Sample5		Not Tested	34.9	Detected		Not Tested		Not Tested
Lab 612	100 %	Sample5		Not Detected		Not Detected	33.8	Detected	33.8	Detected
Lab 613	80 %	Sample5		Not Tested	36.2	Detected		Not Tested		Not Tested
Lab 614	100 %	Sample5		Not Tested		Not Tested	33	Detected		Not Tested
Lab 615	80 %	Sample5		Not Tested		Not Tested		Not Tested		Not Detected
Lab 616	100 %	Sample5		Not Tested		Not Tested	32	Detected		Not Tested
Lab 617	100 %	Sample5		Not Tested		Not Tested	35.283	Detected		Not Detected
Lab 618	60 %	Sample5		Not Tested		Not Tested		Not Detected		Not Tested
Lab 619	100 %	Sample5		Not Tested		Not Tested	34.97	Detected	34.97	Detected
Lab 620	80 %	Sample5		Not Tested		Not Tested	34.432	Detected	34.557	Detected
Lab 621	100 %	Sample5		Not Detected		Not Detected		Not Detected	35	Detected
Lab 622	80 %	Sample5		Not Tested		Not Tested		Not Tested	36.68	Detected
Lab 623	100 %	Sample5		Not Tested		Not Tested	34.13	Detected	34.13	Detected
Lab 624	80 %	Sample5		Not Tested		Not Tested		Not Detected		Not Detected
Lab 625	80 %	Sample5		Not Tested		Not Tested		Not Detected		Not Tested
Lab 626	100 %	Sample5		Not Tested		Not Tested	37.53	Detected	33.79	Detected
Lab 627	100 %	Sample5		Not Tested		Not Tested	33.5	Detected	33.5	Detected
Lab 628	80 %	Sample5		Not Tested		Not Tested		Not Detected		Not Detected
Lab 629	100 %	Sample5		Not Tested		Not Tested	34.69	Detected		Not Tested
Lab 630	100 %	Sample5		Not Tested		Not Tested	32.18	Detected	32.18	Detected
Lab 631	100 %	Sample5		Not Tested		Not Tested		Not Tested	34.06	Detected
Lab 632	100 %	Sample5		Not Tested		Not Tested	34	Detected		Not Tested
Lab 633	80 %	Sample5		Not Tested		Not Tested		Not Detected		Not Detected
Lab 634	100 %	Sample5		Not Tested		Not Tested	31.5	Detected		Not Tested
Lab 635	100 %	Sample5		Not Tested		Not Tested	35	Detected	38	Not Detected
Lab 636	100 %	Sample5		Not Tested		Not Tested	34.7	Detected	31.9	Detected
Lab 637	100 %	Sample5		Not Detected		Not Detected	37.3	Detected	35.7	Detected
Lab 638	100 %	Sample5		Not Tested		Not Tested		Not Tested	34.24	Detected
Lab 639	100 %	Sample5		Not Tested		Not Tested	35.16	Detected		Not Tested
Lab 640	80 %	Sample5		Not Tested		Not Tested		Not Tested	37	Detected
Lab 641	80 %	Sample5		Not Tested		Not Tested		Not Detected		Not Detected
Lab 642	100 %	Sample5		Not Tested		Not Tested		Not Tested	32.06	Detected
Lab 643	100 %	Sample5		Not Tested	31.4	Detected		Not Tested		Not Tested
Lab 644	80 %	Sample5		Not Tested		Not Tested		Not Detected		Not Detected
Lab 645	100 %	Sample5		Not Tested		Not Tested	35	Detected	29	Detected
Lab 646	100 %	Sample5		Not Tested		Not Tested	29.18	Detected	29.18	Detected
Lab 647	100 %	Sample5		Not Tested		Not Tested	32.22	Detected		Not Tested
Lab 648	80 %	Sample5		Not Tested		Not Tested		Not Tested	36.46	Equivocal
Lab 649	100 %	Sample5		Not Tested		Not Tested	35	Equivocal	35	Equivocal
Lab 650	100 %	Sample5		Not Tested		Not Tested		Not Detected		Not Detected
Lab 651	0.8	Sample5		Not Tested		Not Tested		Not Tested		Not Tested
Lab 652	1	Sample5		Not Tested		Not Tested	34.92	Detected	34.82	Detected
Lab 653	100 %	Sample5		Not Tested		Not Tested	34.05	Detected	34.05	Detected
Lab 654	100 %	Sample5		Not Tested		Not Tested	37	Detected	33	Detected
Lab 655	100 %	Sample5		Not Tested		Not Tested	31	Detected	31	Detected
Lab 656	100 %	Sample5		Not Tested		Not Tested	35.69	Detected	35.69	Detected
Lab 657	100 %	Sample5		Not Tested		Not Tested		Not Detected	28.6	Detected
Lab 658	100 %	Sample5		Not Detected		Not Detected	32	Detected		Not Detected
Lab 659	100 %	Sample5		Not Tested		Not Tested	35.76	Detected	34.16	Detected
Lab 660	100 %	Sample5		Not Tested		Not Tested	34.8	Detected		Not Tested
Lab 661	100 %	Sample5		Not Tested		Not Tested	33.07	Detected		Not Tested
Lab 662	100 %	Sample5		Not Tested		Not Tested	31	Detected		Not Detected
Lab 663	100 %	Sample5		Not Tested		Not Tested	34	Detected	34	Detected
Lab 664	100 %	Sample5		Not Tested		Not Tested	33.08	Detected	32.14	Detected
Lab 665	100 %	Sample5		Not Tested		Not Tested	35.72	Detected		Not Tested
Lab 666	100 %	Sample5		Not Tested		Not Tested	34.62	Detected		Not Tested
Lab 667	80 %	Sample5		Not Tested		Not Tested	37.05	Detected	37.05	Detected
Lab 668	100 %	Sample5		Not Tested		Not Tested	33	Detected	33	Detected
Lab 669	100 %	Sample5		Not Tested		Not Tested	35.63	Detected	33.67	Detected
Lab 670	100 %	Sample5		Not Tested		Not Tested	34.7	Detected	34.7	Detected
Lab 671	100 %	Sample5		Not Tested		Not Tested	33.71	Detected	33.71	Detected
Lab 672	100 %	Sample5		Not Tested		Not Tested	36	Equivocal		Not Detected
Lab 673	100 %	Sample5		Not Tested		Not Tested	32	Detected	32	Detected
Lab 674	100 %	Sample5		Not Tested		Not Tested	34.54	Detected	35.28	Detected
Lab 675	80 %	Sample5		Not Tested		Not Tested		Not Detected		Not Detected
Lab 676	100 %	Sample5		Not Tested		Not Tested	34	Detected	34	Detected
Lab 677	100 %	Sample5		Not Tested		Not Tested	34	Detected	34	Detected
Lab 678	100 %	Sample5		Not Tested		Not Tested	31	Detected		Not Tested
Lab 679	80 %	Sample5		Not Tested		Not Tested		Not Detected		Not Detected
Lab 680	100 %	Sample5		Not Tested		Not Tested	33.03	Detected	30.61	Detected
Lab 681	100 %	Sample5		Not Tested		Not Tested	33.797	Detected	32.513	Detected
Lab 682	80 %	Sample5		Not Tested		Not Tested		Not Detected		Not Detected
Lab 683	100 %	Sample5		Not Tested		Not Tested	30.54	Detected	30.54	Detected
Lab 684	1	Sample5					30.54	Detected	30.54	Detected
Lab 685	100 %	Sample5		Not Tested		Not Tested	35.754	Not Detected	38.091	Not Detected
Lab 686	100 %	Sample5		Not Tested		Not Tested	34.78	Detected	35.46	Detected
Lab 687	100 %	Sample5		Not Tested		Not Tested	33.45	Detected	33.75	Detected
Lab 688	100 %	Sample5		Not Tested		Not Tested	31.6	Detected	31.6	Detected
Lab 689	80 %	Sample5		Not Tested		Not Tested	38.2	Detected	38.2	Detected
Lab 690	100 %	Sample5		Not Tested		Not Tested		Not Tested	35.27	Detected
Lab 691	100 %	Sample5		Not Tested	34.9	Detected		Not Tested		Not Tested
Lab 692	80 %	Sample5		Not Tested		Not Tested		Not Detected		Not Tested
Lab 693	100 %	Sample5		Not Tested		Not Tested		Not Tested	35.9	Detected
Lab 694	100 %	Sample5		Not Tested		Not Tested	34.45	Detected	34.45	Detected
Lab 695	100 %	Sample5		Not Tested		Not Tested	33.8	Detected	33.8	Detected
Lab 696	100 %	Sample5		Not Tested		Not Tested	32.78	Detected	32.78	Detected
Lab 697	100 %	Sample5		Not Tested		Not Tested	32.77	Detected	32.77	Detected
Lab 698	100 %	Sample5		Not Tested		Not Tested	34	Detected	35	Detected
Lab 699	100 %	Sample5		Not Tested		Not Tested	34.7	Detected	34.7	Detected
Lab 700	100 %	Sample5		Not Tested		Not Tested	34	Detected	34	Detected
Lab 701	100 %	Sample5		Not Tested		Not Tested		Not Tested	32.48	Detected
Lab 702	100 %	Sample5		Not Tested		Not Tested	35.25	Detected	34.35	Detected
Lab 703	40 %	Sample5		Not Detected		Not Detected		Not Detected		Not Detected
Lab 704	100 %	Sample5		Not Detected		Not Detected	34	Detected		Not Detected
Lab 705	100 %	Sample5		Not Tested		Not Tested	34	Detected	34	Detected
Lab 706	100 %	Sample5		Not Tested		Not Tested		Not Tested	34.02	Detected
Lab 707	60 %	Sample5		Not Tested		Not Tested		Not Tested	38.75	Detected
Lab 708	100 %	Sample5		Not Detected		Not Detected	34.12	Detected	34.12	Detected
Lab 709	80 %	Sample5		Not Tested		Not Tested		Not Tested		Not Detected
Lab 710	80 %	Sample5		Not Tested		Not Tested		Not Detected		Not Detected
Lab 711	100 %	Sample5		Not Tested		Not Tested	33	Detected		Not Tested
Lab 712	80 %	Sample5		Not Tested		Not Tested		Not Detected		Not Tested
Lab 713	100 %	Sample5		Not Tested		Not Tested	28	Detected	36	Detected
Lab 714	100 %	Sample5		Not Tested		Not Tested	29.48	Detected	29.48	Detected
Lab 715	80 %	Sample5		Not Tested		Not Tested		Not Detected		Not Detected
Lab 716	100 %	Sample5		Not Tested		Not Tested	35	Detected		Not Tested
Lab 717	80 %	Sample5		Not Tested		Not Tested		Not Detected		Not Detected
Lab 718	100 %	Sample5		Not Tested		Not Tested	34.9	Detected	35.4	Detected
Lab 719	100 %	Sample5		Not Tested		Not Tested	33.7	Detected	32.05	Detected
Lab 720	100 %	Sample5		Not Tested		Not Tested		Not Tested	33	Detected
Lab 721	100 %	Sample5		Not Tested		Not Tested	32	Detected	30	Detected
Lab 722	100 %	Sample5		Not Tested		Not Tested	34.73	Detected	34.73	Detected
Lab 723	100 %	Sample5		Not Tested		Not Tested	35.81	Detected		Not Tested
Lab 724	60 %	Sample5		Not Tested		Not Tested		Not Detected		Not Detected
Lab 725	100 %	Sample5		Not Tested		Not Tested	25.68	Detected		Not Tested
Lab 726	80 %	Sample5		Not Tested		Not Tested		Not Detected		Not Detected
Lab 727	100 %	Sample5		Not Tested		Not Tested	32.66	Detected	32.66	Detected
Lab 728	80 %	Sample5		Not Tested		Not Tested		Not Tested	37.1	Not Detected
Lab 729	100 %	Sample5		Not Tested		Not Tested		Not Tested	33.29	Detected
Lab 730	100 %	Sample5		Not Tested		Not Tested	32.1	Detected	32.1	Detected
Lab 731	100 %	Sample5		Not Tested		Not Tested	32.71	Detected	32.71	Detected
Lab 732	100 %	Sample5		Not Tested		Not Tested		Not Tested	34	Detected
Lab 733	100 %	Sample5		Not Tested		Not Tested	35.89	Equivocal	35.89	Equivocal
Lab 734	100 %	Sample5		Not Tested		Not Tested	34.7	Detected	33.6	Detected
Lab 735	80 %	Sample5		Not Tested		Not Tested	38	Detected	38	Detected
Lab 736	100 %	Sample5		Not Tested		Not Tested	34.5	Detected	30.6	Detected
Lab 737	100 %	Sample5		Not Tested		Not Tested	33.09	Detected	33.09	Detected
Lab 738	80 %	Sample5		Not Tested		Not Tested		Not Detected		Not Detected
Lab 739	100 %	Sample5		Not Tested		Not Tested	34.73	Detected	34.73	Detected
Lab 740	100 %	Sample5		Not Tested		Not Tested	30	Detected	30	Detected
Lab 741	80 %	Sample5		Not Tested		Not Tested		Not Detected		Not Detected
Lab 742	80 %	Sample5		Not Tested		Not Tested		Not Detected		Not Detected
Lab 743	100 %	Sample5		Not Tested		Not Tested	35.83	Equivocal	35.83	Equivocal
Lab 744	100 %	Sample5		Not Detected		Not Detected		Not Detected	33.74	Detected
Lab 745	100 %	Sample5		Not Tested		Not Tested	33.9	Detected	33.9	Detected
Lab 746	80 %	Sample5		Not Tested		Not Tested		Not Detected		Not Detected
Lab 747	100 %	Sample5		Not Tested		Not Tested	35.4	Equivocal	35.9	Equivocal
Lab 748	100 %	Sample5		Not Tested		Not Tested	35	Detected	32	Detected
Lab 749	80 %	Sample5		Not Tested		Not Tested	38	Detected		Not Detected
Lab 750	100 %	Sample5		Not Tested		Not Tested	35.5	Equivocal	35.5	Equivocal
Lab 751	100 %	Sample5		Not Tested		Not Tested	34.58	Detected		Not Tested
Lab 752	100 %	Sample5		Not Tested		Not Tested	34	Detected		Not Tested
Lab 753	100 %	Sample5		Not Tested		Not Tested	33.77	Detected	33.77	Detected
Lab 754	100 %	Sample5		Not Tested		Not Tested	23.53	Detected	23.53	Detected
Lab 755	1	Sample5		Not Tested		Not Tested	23.53	Detected	23.53	Detected
Lab 756	100 %	Sample5		Not Tested		Not Tested	33.421	Detected	34.589	Detected
Lab 757	100 %	Sample5		Not Tested		Not Tested	33.37	Detected		Not Tested
Lab 758	60 %	Sample5		Not Tested		Not Tested		Not Detected		Not Tested
Lab 759	80 %	Sample5		Not Tested		Not Tested		Not Detected		Not Detected
Lab 760	100 %	Sample5		Not Tested		Not Tested	33.41	Detected	28.07	Detected
Lab 761	80 %	Sample5		Not Tested		Not Tested		Not Detected		Not Detected
Lab 762	100 %	Sample5		Not Tested		Not Tested	36	Detected		Not Detected
Lab 763	60 %	Sample5		Not Tested		Not Tested		Not Detected		Not Detected
Lab 764	100 %	Sample5		Not Tested		Not Tested	34.59	Detected		Not Tested
Lab 765	80 %	Sample5		Not Tested		Not Tested		Not Detected		Not Tested
Lab 766	100 %	Sample5		Not Tested		Not Tested		Not Tested	33	Detected
Lab 767	100 %	Sample5		Not Tested		Not Tested		Not Tested	35	Equivocal
Lab 768	100 %	Sample5		Not Tested		Not Tested	32	Detected		Not Tested
Lab 769	80 %	Sample5		Not Tested		Not Tested	36	Detected		Not Tested
Lab 770	80 %	Sample5		Not Tested		Not Tested		Not Detected		Not Tested
Lab 771	100 %	Sample5		Not Tested		Not Tested	34	Detected		Not Tested
Lab 772	100 %	Sample5		Not Tested		Not Tested	34	Detected	32	Detected
Lab 773	100 %	Sample5		Not Tested		Not Tested	32.1	Detected	30.83	Detected
Lab 774	100 %	Sample5		Not Tested		Not Tested	35	Detected	34.4	Detected
Lab 775	80 %	Sample5		Not Tested		Not Tested		Not Detected		Not Detected
Lab 776	60 %	Sample5		Not Tested		Not Tested		Not Detected		Not Detected
Lab 777	100 %	Sample5		Not Tested		Not Tested	35	Detected	34.19	Detected
Lab 778	80 %	Sample5		Not Tested		Not Tested	38.99	Not Detected		Not Detected
Lab 779	100 %	Sample5		Not Tested		Not Tested	31.7	Detected		Not Tested
Lab 780	100 %	Sample5		Not Tested		Not Tested		Not Tested	33	Detected
Lab 781	100 %	Sample5		Not Tested		Not Tested	32.67	Detected		Not Detected
Lab 782	100 %	Sample5		Not Tested		Not Tested	32.722	Detected	32.074	Detected
Lab 783	100 %	Sample5		Not Tested		Not Tested	34.15	Detected	34.99	Detected
Lab 784	100 %	Sample5		Not Tested		Not Tested	32.95	Detected	30.1	Detected
Lab 785	100 %	Sample5		Not Tested		Not Tested	34.5	Detected	34.5	Detected
Lab 786	100 %	Sample5		Not Tested		Not Tested	36	Detected		Not Tested
Lab 787	100 %	Sample5		Not Tested		Not Tested	35.23	Detected	33	Detected
Lab 788	100 %	Sample5		Not Tested		Not Tested	33.67	Detected	33.67	Detected
Lab 789	100 %	Sample5		Not Tested		Not Tested		Not Tested	33.53	Detected
Lab 790	100 %	Sample5		Not Tested		Not Tested	34.85	Detected	34.85	Detected
Lab 791	100 %	Sample5		Not Tested		Not Tested	34.22	Detected	32.86	Detected
Lab 792	100 %	Sample5		Not Detected		Not Detected	33.66	Detected		Not Detected
Lab 793	100 %	Sample5		Not Tested		Not Tested	33.66	Detected	28.75	Detected
Lab 794	80 %	Sample5		Not Tested		Not Tested		Not Detected		Not Detected
Lab 795	80 %	Sample5		Not Tested		Not Tested		Not Detected		Not Detected
Lab 796	60 %	Sample5		Not Tested		Not Tested		Not Detected		Not Detected
Lab 797	80 %	Sample5		Not Tested		Not Tested		Not Detected		Not Detected
Lab 798	80 %	Sample5		Not Tested		Not Tested		Not Detected		Not Detected
Lab 799	100 %	Sample5		Not Tested		Not Tested	35	Detected	34.9	Detected
Lab 800	80 %	Sample5		Not Tested		Not Tested	34	Detected	32	Detected
Lab 801	100 %	Sample5		Not Tested		Not Tested		Not Tested	33.84	Detected
Lab 802	100 %	Sample5		Not Tested		Not Tested	35.6	Detected		Not Tested
Lab 803	100 %	Sample5		Not Tested		Not Tested	33.86	Detected	33.13	Detected
Lab 804	100 %	Sample5		Not Tested		Not Tested		Not Tested	35.64	Detected
Lab 805	80 %	Sample5		Not Detected		Not Detected	34.78	Detected		Not Detected
Lab 806	80 %	Sample5		Not Detected		Not Detected		Not Detected		Not Detected
Lab 807	80 %	Sample5		Not Detected		Not Detected		Not Detected		Not Detected
Lab 808	80 %	Sample5		Not Tested		Not Tested	31.88	Detected		Not Tested
Lab 809	100 %	Sample5		Not Tested		Not Tested	34	Detected	36	Detected
Lab 810	0.8	Sample5		Not Tested		Not Tested		Not Detected		Not Tested
Lab 811	80 %	Sample5		Not Tested		Not Tested		Not Tested	36.59	Detected
Lab 812	100 %	Sample5		Not Tested		Not Tested	30	Detected	34	Detected
Lab 813	100 %	Sample5		Not Tested		Not Tested	30.1	Detected	34.27	Detected
Lab 814	100 %	Sample5		Not Tested		Not Tested	34	Detected	33	Detected
Lab 815	100 %	Sample5		Not Tested		Not Tested		Not Tested	34	Detected
Lab 816	100 %	Sample5		Not Tested		Not Tested		Not Tested	30	Detected
Lab 817	80 %	Sample5		Not Tested		Not Tested	34	Detected	33	Detected
Lab 818	100 %	Sample5		Not Detected		Not Detected	32.8	Detected		Not Detected
Lab 819	100 %	Sample5		Not Tested		Not Tested	20.02	Detected		Not Tested
Lab 820	100 %	Sample5		Not Tested		Not Tested	33	Detected	34	Detected
Lab 821	100 %	Sample5		Not Tested		Not Tested	28.5	Detected		Not Detected
Lab 822	100 %	Sample5		Not Tested		Not Tested	35.85	Detected	35.85	Detected
Lab 823	100 %	Sample5		Not Tested		Not Tested	34.3	Detected	34	Detected
Lab 824	80 %	Sample5		Not Tested		Not Tested		Not Detected		Not Detected
Lab 825	100 %	Sample5		Not Tested		Not Tested		Not Tested	33.6	Detected
Lab 826	100 %	Sample5		Not Tested		Not Tested	32.17	Detected	32.17	Detected
Lab 827	100 %	Sample5		Not Tested		Not Tested	33.13	Detected	33.13	Detected
Lab 828	100 %	Sample5		Not Tested		Not Tested	32	Detected	33	Detected
Lab 829	0.8	Sample5		Not Tested		Not Tested		Not Detected		Not Tested
Lab 830	100 %	Sample5		Not Tested		Not Tested	34	Detected		Not Detected
Lab 831	80 %	Sample5		Not Detected		Not Detected		Not Detected		Not Detected
Lab 832	100 %	Sample5		Not Tested		Not Tested		Not Tested	32.52	Detected
Lab 833	100 %	Sample5		Not Tested		Not Tested	34.34	Detected	34.34	Detected
Lab 834	100 %	Sample5		Not Tested		Not Tested		Not Tested	35.39	Detected
Lab 835	100 %	Sample5		Not Tested		Not Tested	35.18	Detected		Not Tested
Lab 836	80 %	Sample5		Not Tested		Not Tested		Not Detected		Not Detected
Lab 837	100 %	Sample5		Not Tested		Not Tested	34.8	Detected	34.1	Detected
Lab 838	100 %	Sample5		Not Tested		Not Tested	35	Detected		Not Tested
Lab 839	100 %	Sample5		Not Tested		Not Tested	33.06	Detected		Not Tested
Lab 840	100 %	Sample5		Not Tested		Not Tested	33.04	Detected	33.04	Detected
Lab 841	100 %	Sample5		Not Tested		Not Tested	34.6	Detected	32.9	Detected
Lab 842	100 %	Sample5		Not Tested		Not Tested	34.24	Detected		Not Tested
Lab 843	80 %	Sample5		Not Tested		Not Tested		Not Detected		Not Detected
Lab 844	80 %	Sample5		Not Tested		Not Tested		Not Detected		Not Detected
Lab 845	100 %	Sample5		Not Tested		Not Tested		Not Tested	34.3	Detected
Lab 846	100 %	Sample5		Not Tested		Not Tested	30.79	Detected	30.79	Detected
Lab 847	100 %	Sample5		Not Tested		Not Tested		Not Tested	33	Detected
Lab 848	100 %	Sample5		Not Tested		Not Tested	35	Detected	34	Detected
Lab 849	80 %	Sample5		Not Tested		Not Tested	37.004	Equivocal	37.002	Equivocal
Lab 850	100 %	Sample5		Not Tested		Not Tested	34.3	Detected	34.3	Detected
Lab 851	100 %	Sample5		Not Tested		Not Tested	34.95	Detected	34.95	Detected
Lab 852	1	Sample5					31.45	Detected	31.45	Detected
Lab 853	80 %	Sample5		Not Tested		Not Tested		Not Tested	37.57	Not Detected
Lab 854	80 %	Sample5		Not Tested		Not Tested		Not Detected		Not Tested
Lab 855	100 %	Sample5		Not Tested		Not Tested	34.56	Detected		Not Tested
Lab 856	0.4	Sample5		Not Tested		Not Tested	30	Detected	31	Detected
Lab 857	80 %	Sample5		Not Detected		Not Detected		Not Detected		Not Detected
Lab 858	100 %	Sample5		Not Tested		Not Tested	33	Detected	34.4	Detected
Lab 859	100 %	Sample5		Not Tested		Not Tested	33	Detected	33	Not Tested
Lab 860	100 %	Sample5		Not Tested		Not Tested		Not Tested	34.57	Detected
Lab 861	100 %	Sample5		Not Tested		Not Tested	33	Detected	34	Detected
Lab 862	100 %	Sample5		Not Tested		Not Tested	32	Detected	34	Detected
Lab 863	80 %	Sample5		Not Tested		Not Tested		Not Detected		Not Detected
Lab 864	100 %	Sample5		Not Tested		Not Tested	35	Detected	34	Detected
Lab 865	80 %	Sample5		Not Tested		Not Tested		Not Detected	37	Detected
Lab 866	100 %	Sample5		Not Tested		Not Tested	38	Detected	34	Detected
Lab 867	80 %	Sample5		Not Tested		Not Tested		Not Detected		Not Detected
Lab 868	100 %	Sample5		Not Tested		Not Tested	33	Detected	33	Detected
Lab 869	100 %	Sample5		Not Tested		Not Tested	33.95	Detected	33.95	Detected
Lab 870	0.8	Sample5						Not Detected		Not Detected
Lab 871	100 %	Sample5		Not Tested		Not Tested	32.3	Detected	34.1	Detected
Lab 872	100 %	Sample5		Not Tested		Not Tested	34.2	Detected	34.2	Detected
Lab 873	1	Sample5		Not Tested		Not Tested	32	Detected	34	Detected
Lab 874	100 %	Sample5		Not Tested		Not Tested	32	Detected		Not Tested
Lab 875	100 %	Sample5		Not Tested		Not Tested		Not Tested	34.07	Detected
Lab 876	80 %	Sample5		Not Tested		Not Tested	32.97	Detected		Not Tested
Lab 877	100 %	Sample5		Not Detected		Not Detected		Not Detected	34.56	Detected
Lab 878	100 %	Sample5		Not Tested		Not Tested	35.1	Detected	34.2	Detected
Lab 879	100 %	Sample5			35	Detected
Lab 880	80 %	Sample5		Not Tested		Not Tested		Not Tested		Not Detected
Lab 881	100 %	Sample5		Not Tested		Not Tested	33.11	Detected	35.11	Not Detected
Lab 882	100 %	Sample5		Not Tested		Not Tested	34.08	Detected		Equivocal
Lab 883	100 %	Sample5		Not Tested		Not Tested	32	Detected	32	Detected
Lab 884	0.8	Sample5		Not Tested		Not Tested	29.71	Detected	26.6	Detected
Lab 885	100 %	Sample5		Not Tested		Not Tested	35.93	Detected	34.82	Detected
Lab 886	100 %	Sample5		Not Tested		Not Tested	35.4	Detected	35	Detected
Lab 887	100 %	Sample5		Not Tested		Not Tested	32	Detected	32	Detected
Lab 888	100 %	Sample5		Not Tested		Not Tested	36	Equivocal	36	Equivocal
Lab 889	100 %	Sample5		Not Tested		Not Tested	33.88	Detected	33.88	Detected
Lab 890	100 %	Sample5		Not Tested		Not Tested	34.5	Detected	34.5	Detected
Lab 891	100 %	Sample5		Not Tested		Not Tested	33.27	Detected	33.2	Detected
Lab 892	100 %	Sample5		Not Tested		Not Tested	33.36	Detected	34.49	Detected
Lab 893	100 %	Sample5		Not Tested		Not Tested	36.71	Detected	28.54	Detected
Lab 894	100 %	Sample5		Not Tested		Not Tested	31.48	Detected	32.06	Detected
Lab 895	100 %	Sample5		Not Detected		Not Detected	33.5	Detected	33.5	Detected
Lab 896	0.6	Sample5		Not Tested		Not Tested	NA	NEGATIVE
Lab 897	100 %	Sample5		Not Tested		Not Tested	29.83	Detected		Not Tested
Lab 898	100 %	Sample5		Not Tested		Not Tested	35.6	Detected	33.6	Detected
Lab 899	80 %	Sample5		Not Tested		Not Tested		Not Tested		Not Detected
Lab 900	100 %	Sample5		Not Tested		Not Tested	38.1	Detected	35	Detected
Lab 901	100 %	Sample5		Not Tested		Not Tested		Not Detected	33	Detected
Lab 902	80 %	Sample5		Not Tested		Not Tested	37	Detected	37	Detected
Lab 903	80 %	Sample5		Not Tested		Not Tested		Not Tested	33	Detected
Lab 904	100 %	Sample5		Not Detected		Not Detected	33.55	Detected		Not Detected
Lab 905	100 %	Sample5		Not Tested		Not Tested	30	Detected	34.2	Detected
Lab 906	100 %	Sample5		Not Tested		Not Tested	33.75	Detected		Not Tested
Lab 907	80 %	Sample5		Not Tested		Not Tested		Not Tested		Not Detected
Lab 908	0.8	Sample5						Not detected		Not detected
Lab 909	100 %	Sample5		Not Tested		Not Tested	32	Detected	34.7	Detected
Lab 910	100 %	Sample5		Not Tested		Not Tested		Not Tested	35.12	Detected
Lab 911	60 %	Sample5		Not Tested		Not Detected		Not Tested		Not Detected
Lab 912	100 %	Sample5		Not Tested		Not Tested	34	Detected		Not Detected
Lab 913	100 %	Sample5		Not Tested		Not Tested	34.82	Detected	34.82	Detected
Lab 914	100 %	Sample5		Not Tested		Not Tested		Not Tested	33.63	Detected
Lab 915	100 %	Sample5		Not Tested		Not Tested	31.9	Detected	31.9	Detected
Lab 916	80 %	Sample5		Not Tested		Not Tested	36.7	Detected		Not Detected
Lab 917	100 %	Sample5		Not Detected		Not Detected	31.27	Detected	31.27	Detected
Lab 918	100 %	Sample5		Not Tested		Not Tested		Not Tested	35	Detected
Lab 919	0.8	Sample5		Not Tested		Not Tested		Not Tested		Equivocal
Lab 920	100 %	Sample5		Not Tested	25.76	Detected		Not Tested	26.85	Detected
Lab 921	100 %	Sample5		Not Tested		Not Tested	37.36	Not Detected	37.36	Not Detected
Lab 922	100 %	Sample5		Not Tested		Not Tested	34.5	Detected		Not Detected
Lab 923	100 %	Sample5		Not Tested		Not Tested	31.89	Detected		Not Detected
Lab 924	100 %	Sample5		Not Tested	35.4	Detected		Not Tested		Not Tested
Lab 925	80 %	Sample5		Not Tested		Not Tested	37.7	Detected	36.79	Detected
Lab 926	100 %	Sample5		Not Tested		Not Tested	34	Detected		Not Detected
Lab 927	0.6	Sample5		Not Tested		Not Tested		Not Detected		Not Tested
Lab 928	80 %	Sample5		Not Tested		Not Tested		Not Detected		Not Detected
Lab 929	100 %	Sample5		Not Tested		Not Tested	35	Detected		Not Detected
Lab 930	100 %	Sample5		Not Tested		Not Tested	34.625	Equivocal		Not Detected
Lab 931	100 %	Sample5		Not Tested		Not Tested	35.323	Detected		Not Detected
Lab 932	100 %	Sample5		Not Tested		Not Tested	33.67	Detected		Not Tested
Lab 933	0.8	Sample5		Not Tested		Not Tested	28.945	Detected		Not Detected
Lab 934	80 %	Sample5		Not Tested		Not Detected		Not Tested		Not Tested
Lab 935	100 %	Sample5		Not Tested		Not Tested	34.34	Detected		Not Tested
Lab 936	1	Sample5		Not Tested		Not Tested	30	Detected		Not Tested
Lab 937	60 %	Sample5		Not Tested		Not Tested		Not Detected		Not Detected
Lab 938	80 %	Sample5		Not Tested		Not Tested		Not Detected		Not Detected
Lab 939	40 %	Sample5		Not Tested		Not Tested		Not Detected		Not Detected
Lab 940	80 %	Sample5		Not Tested		Not Tested		Not Tested		Not Detected
Lab 941	100 %	Sample5		Not Tested		Not Tested	31	Detected		Not Detected
Lab 942	80 %	Sample5		Not Tested		Not Tested		Not Detected		Not Tested
Lab 943	100 %	Sample5		Not Tested		Not Tested		Not Detected	33.16	Detected
Lab 944	100 %	Sample5		Not Tested	32	Detected	30	Detected		Not Tested
Lab 945	80 %	Sample5		Not Tested		Not Tested	33	Detected		Not Detected
Lab 946	100 %	Sample5		Not Tested		Not Tested	32	Detected		Not Detected
Lab 947	100 %	Sample5		Not Tested		Not Tested		Not Detected	30	Detected
Lab 948	80 %	Sample5		Not Tested		Not Tested		Not Detected		Not Detected
Lab 949	100 %	Sample5		Not Tested		Not Tested	30	Detected	33	Detected
Lab 950	100 %	Sample5		Not Tested		Not Tested		Not detected	31	Detected
Lab 951	80 %	Sample5		Not Tested		Not Tested		Not Detected		Not Tested
Lab 952	80 %	Sample5		Not Tested		Not Detected		Not Tested		Not Detected
Lab 953	80 %	Sample5		Not Tested		Not Tested	30	Detected	27	Detected

## Sheet: sample 1
Testing Lab Name	Concordant (%)	Sample	S gene (Ct value)	S gene (Result)	N gene (Ct value)	N gene (Result)	ORDF gene (Ct value)	ORDF gene (Result)	RDRP gene (Ct value)	RDRP gene (Result)
Lab 1	1	Sample1		Not Tested		Not Tested	30	Detected		Not Tested
Lab 2	100 %	Sample1		Not Tested		Not Tested		Not Tested	30.39	Detected
Lab 3	100 %	Sample1		Not Tested		Not Tested	33	Detected	33.16	Detected
Lab 4	100 %	Sample1		Not Tested		Not Tested	29	Detected	28.49	Detected
Lab 5	100 %	Sample1		Not Tested		Not Tested	32	Detected	28.565	Detected
Lab 6	100 %	Sample1		Not Tested		Not Tested		Not Tested	29	Detected
Lab 7	80 %	Sample1		Not Tested		Not Tested	32	Detected		Not Tested
Lab 8	80 %	Sample1		Not Tested		Not Tested		Not Tested	31.6	Detected
Lab 9	80 %	Sample1		Not Tested		Not Tested	33.44	Detected	34.78	Detected
Lab 10	100 %	Sample1		Not Tested		Not Tested	33	Detected	33	Detected
Lab 11	80 %	Sample1		Not Tested		Not Tested		Not Detected	30.681	Detected
Lab 12	80 %	Sample1		Not Tested		Not Tested		Not Tested	33.21	Detected
Lab 13	80 %	Sample1		Not Tested		Not Tested		Not Tested	33.19	Detected
Lab 14	80 %	Sample1		Not Detected		Not Detected		Not Detected	32.08	Detected
Lab 15	100 %	Sample1		Not Tested		Not Tested		Not Tested	28.86	Detected
Lab 16	100 %	Sample1		Not Tested		Not Tested	30	Detected		Not Tested
Lab 17	100 %	Sample1		Not Tested		Not Tested		Not detected	29.34	Detected
Lab 18	80 %	Sample1		Not Detected		Not Detected	32	Detected	32	Detected
Lab 19	100 %	Sample1		Not Tested		Not Tested	32.75	Detected	27.74	Detected
Lab 20	0.6	Sample1		Not Tested		Not Tested	29.2	Detected	34.98	Detected
Lab 21	80 %	Sample1		Not Tested		Not Tested	33.95	Detected	36.96	Detected
Lab 22	80 %	Sample1		Not Tested		Not Tested	33.45	Detected	33.45	Detected
Lab 23	100 %	Sample1		Not Tested		Not Tested	29.52	Detected	30.05	Detected
Lab 24	100 %	Sample1		Not Tested		Not Tested	32	Detected	33	Detected
Lab 25	100 %	Sample1		Not Tested		Not Tested	32	Detected	28	Detected
Lab 26	1	Sample1		Not Tested		Not Tested		Not detected	29.2	Detected
Lab 27	100 %	Sample1		Not Tested		Not Tested	31.72	Detected		Not Tested
Lab 28	100 %	Sample1		Not Tested		Not Tested	32.5	Detected	33.1	Detected
Lab 29	100 %	Sample1		Not Tested		Not Tested	31.01	Detected		Not Tested
Lab 30	100 %	Sample1		Not Tested		Not Tested	29.79	Detected	30.43	Detected
Lab 31	100 %	Sample1		Not Tested		Not Tested		Not detected	28.3	Detected
Lab 32	100 %	Sample1		Not Tested		Not Tested	29.97	Detected		Not Tested
Lab 33	100 %	Sample1		Not Tested		Not Tested	30	Detected		Not Detected
Lab 34	100 %	Sample1		Not Tested		Not Tested	28	Detected	30	Detected
Lab 35	1	Sample1		Not Tested		Not Tested	30.8	Detected	30.9	Detected
Lab 36	100 %	Sample1		Not Tested		Not Tested	32	Detected	32	Detected
Lab 37	100 %	Sample1		Not Tested		Not Tested	29.7	Detected	29.7	Detected
Lab 38	100 %	Sample1		Not Tested		Not Tested	29.97	Detected		Not Tested
Lab 39	100 %	Sample1		Not Tested		Not Tested	32.01	Detected		Not Tested
Lab 40	80 %	Sample1		Not Tested		Not Tested	30.67	Detected	29.35	Detected
Lab 41	100 %	Sample1		Not Tested		Not Tested	30	Detected	30	Detected
Lab 42	100 %	Sample1		Not Tested		Not Tested	32	Detected	31	Detected
Lab 43	100 %	Sample1		Not Tested		Not Tested	30.51	Detected	30.51	Detected
Lab 44	80 %	Sample1		Not Tested		Not Tested		Not detected	28.4	Detected
Lab 45	80 %	Sample1		Not Tested		Not Tested	34.5	Detected	34.2	Detected
Lab 46	80 %	Sample1		Not Tested		Not Tested	32.42	Detected	32.42	Detected
Lab 47	100 %	Sample1		Not Tested		Not Tested	32.38	Detected		Not Tested
Lab 48	100 %	Sample1		Not Tested		Not Tested		Not Tested	32.28	Detected
Lab 49	100 %	Sample1		Not Tested		Not Tested	30	Detected	28	Detected
Lab 50	100 %	Sample1		Not Tested		Not Tested	29.21	Detected	29.21	Detected
Lab 51	80 %	Sample1		Not Tested		Not Tested		Not Tested	29.44	Detected
Lab 52	80 %	Sample1		Not Tested		Not Tested	32	Detected		Not Tested
Lab 53	100 %	Sample1		Not Tested		Not Tested	31.89	Detected	31.89	Detected
Lab 54	100 %	Sample1		Not Tested		Not Tested	30.6	Detected	30.6	Detected
Lab 55	100 %	Sample1		Not Tested		Not Tested	34	Detected		Not Detected
Lab 56	100 %	Sample1		Not Tested		Not Tested	28	Detected		Not Tested
Lab 57	0.8	Sample1		Not Tested		Not Tested	32	Detected	32	Detected
Lab 58	100 %	Sample1		Not Tested		Not Tested	31.93	Detected	31.03	Detected
Lab 59	100 %	Sample1		Not Tested		Not Tested		Not Tested	30.85	Detected
Lab 60	100 %	Sample1		Not Tested		Not Tested		Not Tested	29.4	Detected
Lab 61	100 %	Sample1		Not Tested		Not Tested		Not Tested	29.53	Detected
Lab 62	100 %	Sample1		Not Tested		Not Tested	29.94	Detected		Not Tested
Lab 63	0.6	Sample1		Not Tested		Not Tested	28.67	Detected		Not Tested
Lab 64	100 %	Sample1		Not Tested		Not Tested	31	Detected		Not Tested
Lab 65	100 %	Sample1		Not Tested	30.9	Detected		Not Tested		Not Tested
Lab 66	100 %	Sample1		Not Tested		Not Tested	32	Detected	32	Detected
Lab 67	40 %	Sample1		Not Tested		Not Tested		Not Tested	31	Detected
Lab 68	1	Sample1		Not Tested		Not Tested		Not Tested	32.58	Detected
Lab 69	100 %	Sample1		Not Tested		Not Tested		Not Tested	31	Detected
Lab 70	100 %	Sample1		Not Tested		Not Tested	31.34	Detected	31.34	Detected
Lab 71	100 %	Sample1		Not Tested		Not Tested	30	Detected	33	Detected
Lab 72	100 %	Sample1		Not Tested		Not Tested	32	Detected	32	Detected
Lab 73	100 %	Sample1		Not Detected		Not Detected		Not Detected	31.77	Detected
Lab 74	100 %	Sample1		Not Detected		Not Detected		Not Detected	30.54	Detected
Lab 75	100 %	Sample1		Not Tested		Not Tested	30.3	Detected	30.3	Detected
Lab 76	100 %	Sample1		Not Tested		Not Tested		Not Tested	32	Detected
Lab 77	0.4	Sample1		Not Tested		Not Tested	32.36	Detected		Not Tested
Lab 78	100 %	Sample1		Not Tested		Not Tested	31.6	Detected	31.6	Detected
Lab 79	100 %	Sample1		Not Tested		Not Tested	29.96	Detected		Not Tested
Lab 80	100 %	Sample1		Not Tested		Not Tested	30.176	Detected		Not Tested
Lab 81	80 %	Sample1		Not Detected		Not Detected	30	Detected		Not Detected
Lab 82	1	Sample1		Not Tested		Not Tested	34.12	Detected	34.12	Detected
Lab 83	100 %	Sample1		Not Tested		Not Tested	30.68	Detected	30.68	Detected
Lab 84	100 %	Sample1		Not Tested		Not Tested	34	Detected	31	Detected
Lab 85	100 %	Sample1		Not Tested		Not Tested		Not Tested	32.25	Detected
Lab 86	100 %	Sample1		Not Tested		Not Tested	32.36	Detected	32.36	Detected
Lab 87	80 %	Sample1		Not Tested		Not Tested	33.97	Detected	33.97	Detected
Lab 88	100 %	Sample1		Not Tested		Not Tested		Not Tested	28.59	Detected
Lab 89	80 %	Sample1		Not Tested		Not Tested	31	Detected	31	Detected
Lab 90	80 %	Sample1		Not Tested		Not Tested		Not Tested	31	Detected
Lab 91	80 %	Sample1		Not Tested		Not Tested	34	Detected	34	Detected
Lab 92	80 %	Sample1		Not Tested		Not Tested	33.7	Detected	36.3	Not Detected
Lab 93	100 %	Sample1		Not Tested		Not Tested	31	Detected	32	Detected
Lab 94	80 %	Sample1		Not Tested		Not Tested		Not Tested	29	Detected
Lab 95	100 %	Sample1		Not Tested		Not Tested		Not Tested	30.43	Detected
Lab 96	100 %	Sample1		Not Tested		Not Tested	30.97	Detected	32.62	Detected
Lab 97	80 %	Sample1		Not Tested		Not Tested	34	Detected		Not Tested
Lab 98	80 %	Sample1		Not Tested		Not Tested	33	Detected	33	Detected
Lab 99	100 %	Sample1		Not Tested		Not Tested	30.4	Detected	30.25	Detected
Lab 100	0.6	Sample1		Not Tested		Not Tested	-	-	NA	NEGATIVE
Lab 101	100 %	Sample1		Not Tested		Not Tested		Not Tested	29.5	Detected
Lab 102	100 %	Sample1		Not Tested		Not Tested		Not Tested	28.92	Detected
Lab 103	60 %	Sample1		Not Tested		Not Tested		Not Detected		Not Detected
Lab 104	100 %	Sample1		Not Tested		Not Tested	31.99	Detected	31.62	Detected
Lab 105	100 %	Sample1		Not Tested		Not Tested	32.084	Detected	37.343	Not Detected
Lab 106	100 %	Sample1		Not Tested		Not Tested	28.12	Detected		Not Tested
Lab 107	40 %	Sample1		Not Tested		Not Tested	40.68	Not Detected		Not Tested
Lab 108	80 %	Sample1		Not Tested		Not Tested	32.33	Detected	32.33	Detected
Lab 109	100 %	Sample1		Not Tested		Not Tested	26.52	Detected		Not Tested
Lab 110	100 %	Sample1		Not Tested		Not Tested		Not Tested	33	Detected
Lab 111	80 %	Sample1		Not Tested		Not Tested	35.86	Detected		Not Tested
Lab 112	100 %	Sample1		Not Tested		Not Tested	33.12	Detected		Not Tested
Lab 113	100 %	Sample1		Not Tested		Not Tested	30.706	Detected	31.034	Detected
Lab 114	100 %	Sample1		Not Tested		Not Tested	27.33	Detected		Not Tested
Lab 115	100 %	Sample1		Not Tested		Not Tested	31.6	Detected	32.5	Detected
Lab 116	100 %	Sample1		Not Tested		Not Tested	29	Detected		Not Tested
Lab 117	100 %	Sample1		Not Tested		Not Tested	31	Detected	32	Detected
Lab 118	60 %	Sample1		Not Tested		Not Tested	36.4	Detected	36.4	Detected
Lab 119	80 %	Sample1		Not Tested		Not Tested	31.99	Detected		Not Tested
Lab 120	100 %	Sample1		Not Tested		Not Tested	30.47	Detected		Not Tested
Lab 121	80 %	Sample1		Not Tested		Not Tested	33	Detected		Not Tested
Lab 122	100 %	Sample1		Not Tested		Not Tested	28.39	Detected	23.13	Detected
Lab 123	80 %	Sample1		Not Tested		Not Tested	31.68	Detected		Not Tested
Lab 124	100 %	Sample1		Not Tested		Not Tested		Not Tested	23.87	Detected
Lab 125	100 %	Sample1		Not Tested		Not Tested	33.39	Detected		Not Tested
Lab 126	1	Sample1		Not Tested		Not Tested	32	Detected	32	Detected
Lab 127	100 %	Sample1		Not Tested		Not Tested		Not Tested	28.18	Detected
Lab 128	80 %	Sample1		Not Tested		Not Tested	30	Detected	25.04	Detected
Lab 129	100 %	Sample1		Not Tested		Not Tested	31.7	Detected		Not Tested
Lab 130	100 %	Sample1		Not Tested		Not Tested	34	Detected	34	Detected
Lab 131	100 %	Sample1		Not Tested		Not Tested	29.3	Detected		Not Tested
Lab 132	80 %	Sample1		Not Tested		Not Tested	29.99	Detected		Not Tested
Lab 133	100 %	Sample1		Not Tested		Not Tested	31.376	Detected	28.575	Detected
Lab 134	80 %	Sample1		Not Tested		Not Tested	33	Detected	33	Detected
Lab 135	80 %	Sample1		Not Tested		Not Tested	29.59	Detected		Not Tested
Lab 136	100 %	Sample1		Not Tested		Not Tested	30.73	Detected	30.73	Detected
Lab 137	100 %	Sample1		Not Tested		Not Tested	30	Detected	30	Detected
Lab 138	100 %	Sample1		Not Detected		Not Detected	30	Detected		Not Detected
Lab 139	100 %	Sample1		Not Tested		Not Tested		Not Tested	29.26	Detected
Lab 140	100 %	Sample1		Not Tested		Not Tested	32.27	Detected	32.27	Detected
Lab 141	100 %	Sample1		Not Tested		Not Tested	30.28	Detected	30.28	Detected
Lab 142	80 %	Sample1		Not Tested		Not Tested	33	Detected		Not Tested
Lab 143	100 %	Sample1		Not Tested		Not Tested		Not Tested	29.11	Detected
Lab 144	100 %	Sample1		Not Tested		Not Tested	31	Detected	31.5	Detected
Lab 145	100 %	Sample1		Not Tested		Not Tested	30.3	Detected		Not Tested
Lab 146	80 %	Sample1		Not Tested		Not Tested	32.08	Detected		Not Tested
Lab 147	100 %	Sample1		Not Tested		Not Tested	29	Detected	30	Detected
Lab 148	80 %	Sample1		Not Tested		Not Tested		Not Tested	29.97	Detected
Lab 149	80 %	Sample1		Not Tested		Not Tested	31.5	Detected		Not Tested
Lab 150	100 %	Sample1		Not Tested		Not Tested	31	Detected	34	Detected
Lab 151	100 %	Sample1		Not Tested		Not Tested	30.6	Detected	28.4	Detected
Lab 152	80 %	Sample1		Not Tested		Not Tested	30.19	Detected	30.19	Detected
Lab 153	80 %	Sample1		Not Tested		Not Tested	32.54	Detected		Not Tested
Lab 154	80 %	Sample1		Not Tested		Not Tested		Not Tested	33	Detected
Lab 155	100 %	Sample1		Not Tested		Not Tested		Not Tested	30.26	Detected
Lab 156	0.4	Sample1		Not Detected		Not Detected		Not Detected		Not Detected
Lab 157	100 %	Sample1		Not Tested		Not Tested	31	Detected	33	Detected
Lab 158	100 %	Sample1		Not Tested		Not Tested	29.58	Detected		Not Tested
Lab 159	100 %	Sample1		Not Tested		Not Tested	32	Detected	28.84	Detected
Lab 160	80 %	Sample1		Not Tested		Not Tested	32	Detected	33	Detected
Lab 161	100 %	Sample1		Not Tested		Not Tested	32	Detected	29.63	Detected
Lab 162	100 %	Sample1		Not Tested		Not Tested		Not Tested	31.97	Detected
Lab 163	100 %	Sample1		Not Tested		Not Tested	34	Detected	29.5	Detected
Lab 164	100 %	Sample1		Not Tested		Not Tested	34	Detected	28.93	Detected
Lab 165	100 %	Sample1	25	Detected		Not Tested		Not Tested		Not Tested
Lab 166	100 %	Sample1		Not Tested		Not Tested	31.9	Detected	31.9	Detected
Lab 167	100 %	Sample1		Not Tested		Not Tested	30	Detected		Not Tested
Lab 168	80 %	Sample1		Not Tested		Not Tested	30	Detected	30	Detected
Lab 169	0.4	Sample1		Not Tested		Not Tested		Not Tested		Not Detected
Lab 170	100 %	Sample1		Not Tested		Not Tested	30.69	Detected	31.04	Detected
Lab 171	100 %	Sample1	30	Detected	30	Detected	30	Detected		Not Tested
Lab 172	100 %	Sample1		Not Tested		Not Tested	32.56	Detected	32.71	Detected
Lab 173	80 %	Sample1		Not Tested		Not Tested	32	Detected	34	Detected
Lab 174	100 %	Sample1		Not Tested		Not Tested	29	Detected	29	Detected
Lab 175	100 %	Sample1		Not Tested		Not Tested	30	Detected	31	Detected
Lab 176	80 %	Sample1		Not Tested	31.5	Detected		Not Tested	29.8	Detected
Lab 177	80 %	Sample1	33.14	Detected		Not Tested		Not Tested	34.11	Detected
Lab 178	100 %	Sample1		Not Tested		Not Tested	31	Detected	22.71	Detected
Lab 179	100 %	Sample1		Not Tested		Not Tested	28	Detected	30	Detected
Lab 180	100 %	Sample1		Not Tested		Not Tested	29	Detected	29	Detected
Lab 181	80 %	Sample1		Not Tested		Not Tested	34.91	Detected		Not Tested
Lab 182	80 %	Sample1		Not Tested		Not Tested		Not Tested	33	Detected
Lab 183	80 %	Sample1		Not Tested		Not Tested	32.1	Detected	32.1	Detected
Lab 184	100 %	Sample1		Not Tested		Not Tested	28	Detected	28	Detected
Lab 185	100 %	Sample1		Not Tested	31.4	Detected		Not Tested		Not Tested
Lab 186	80 %	Sample1		Not Tested		Not Tested		Not Tested	33.47	Detected
Lab 187	100 %	Sample1		Not Tested		Not Tested	29.72	Detected	29.72	Detected
Lab 188	80 %	Sample1		Not Tested		Not Tested	33.05	Detected		Not Detected
Lab 189	100 %	Sample1		Not Tested		Not Tested	32	Detected		Not Tested
Lab 190	100 %	Sample1		Not Tested		Not Tested	27.72	Detected	27.72	Detected
Lab 191	80 %	Sample1		Not Tested		Not Tested	32.06	Detected		Not Tested
Lab 192	80 %	Sample1		Not Tested		Not Tested	0	Not Tested	0	Not Tested
Lab 193	100 %	Sample1		Not Tested		Not Tested	30.24	Detected	30.24	Detected
Lab 194	100 %	Sample1		Not Tested		Not Tested	30.38	Detected	30.06	Detected
Lab 195	100 %	Sample1		Not Tested		Not Tested	28	Detected		Not Tested
Lab 196	80 %	Sample1		Not Tested		Not Tested	32.48	Detected	33.98	Detected
Lab 197	100 %	Sample1		Not Tested		Not Tested	31	Detected	31	Detected
Lab 198	100 %	Sample1		Not Tested		Not Tested	28.92	Detected	28.92	Detected
Lab 199	20 %	Sample1		Not Tested		Not Tested		Not Detected		Not Detected
Lab 200	100 %	Sample1		Not Tested		Not Tested	31.79	Detected		Not Tested
Lab 201	100 %	Sample1		Not Tested		Not Tested	31.012	Detected	30.926	Detected
Lab 202	0.6	Sample1					29.33	Detected
Lab 203	0.4	Sample1		Not Detected		Not Detected		Not Detected		Not Detected
Lab 204	80 %	Sample1		Not Tested		Not Tested	34	Detected	35	Detected
Lab 205	100 %	Sample1		Not Tested		Not Tested	29	Detected	31	Detected
Lab 206	100 %	Sample1		Not Tested		Not Tested	30	Detected	24	Detected
Lab 207	80 %	Sample1		Detected		Detected		Detected	32.11	Detected
Lab 208	80 %	Sample1		Detected		Detected	29	Detected	30	Detected
Lab 209	100 %	Sample1		Not Tested		Not Tested		Not Tested	33.53	Detected
Lab 210	100 %	Sample1		Not Tested		Not Tested	32	Detected		Not Tested
Lab 211	80 %	Sample1		Not Tested		Not Tested	32.24	Detected		Not Tested
Lab 212	80 %	Sample1		Not Tested		Not Tested	28.3	Detected		Not Tested
Lab 213	80 %	Sample1		Not Tested		Not Tested	33.17	Detected		Not Tested
Lab 214	100 %	Sample1		Not Tested		Not Tested	31.49	Detected		Not Tested
Lab 215	80 %	Sample1		Not Tested		Not Tested	32.1	Detected	32.9	Detected
Lab 216	100 %	Sample1		Not Tested		Not Tested	30.19	Detected	30.31	Detected
Lab 217	100 %	Sample1		Not Detected		Not Detected	31.65	Detected		Not Detected
Lab 218	100 %	Sample1		Not Tested		Not Tested	32.43	Detected	31.35	Detected
Lab 219	60 %	Sample1		Not Tested		Not Tested		Not Detected		Not Detected
Lab 220	100 %	Sample1		Not Tested		Not Tested		Not Tested	28	Detected
Lab 221	100 %	Sample1		Not Tested		Not Tested	29.2	Detected		Not Tested
Lab 222	100 %	Sample1		Not Tested		Not Tested	30.59	Detected		Not Tested
Lab 223	100 %	Sample1		Not Tested		Not Tested		Not Tested	29.57	Detected
Lab 224	100 %	Sample1		Not Tested		Not Tested	32.54	Detected	32.54	Detected
Lab 225	100 %	Sample1		Not Tested		Not Tested	30.44	Detected		Not Tested
Lab 226	0.6	Sample1		Not Tested		Not Tested	30.23	Detected		Not Detected
Lab 227	100 %	Sample1		Not Tested		Not Tested	31.44	Detected		Not Tested
Lab 228	1	Sample1		Not Tested		Not Tested	31.49	Detected		Not Tested
Lab 229	100 %	Sample1		Not Tested		Not Tested	32	Detected		Not Tested
Lab 230	80 %	Sample1		Not Tested		Not Tested	34.65	Detected	34.65	Detected
Lab 231	100 %	Sample1		Not Tested		Not Tested		Not Tested	28.48	Detected
Lab 232	100 %	Sample1		Not Tested		Not Tested	27	Detected		Not Tested
Lab 233	100 %	Sample1		Not Tested		Not Tested	30.15	Detected		Not Tested
Lab 234	100 %	Sample1		Not Tested		Not Tested	30.51	Detected	29.64	Detected
Lab 235	100 %	Sample1		Not Tested		Not Tested	33	Detected		Not Tested
Lab 236	100 %	Sample1		Not Tested		Not Tested	29.2	Detected	29.2	Detected
Lab 237	0.2	Sample1		Not Tested		Not Tested		Not Detected		Not Tested
Lab 238	80 %	Sample1		Not Tested		Not Tested	30.06	Detected	30.06	Detected
Lab 239	80 %	Sample1		Not Tested		Not Tested	33.4	Detected	32.7	Detected
Lab 240	100 %	Sample1		Not Tested		Not Tested	32	Detected	32	Detected
Lab 241	100 %	Sample1		Not Tested		Not Tested	31	Detected		Not Tested
Lab 242	100 %	Sample1		Not Tested		Not Tested		Not Tested	31.7	Detected
Lab 243	100 %	Sample1		Not Detected		Not Detected		Not Detected	30	Detected
Lab 244	100 %	Sample1		Not Tested		Not Tested	30.82	Detected	30.63	Detected
Lab 245	100 %	Sample1		Not Tested		Not Tested	29	Detected	27	Detected
Lab 246	100 %	Sample1		Not Tested		Not Tested		Not Tested	30.87	Detected
Lab 247	100 %	Sample1		Not Tested		Not Tested	31.9	Detected	29.68	Detected
Lab 248	100 %	Sample1		Not Tested		Not Detected	32.2	Detected	32.35	Detected
Lab 249	100 %	Sample1		Not Tested	32.2	Detected		Not Tested		Not Tested
Lab 250	100 %	Sample1		Not Tested		Not Tested	30.57	Detected		Not Tested
Lab 251	100 %	Sample1		Not Tested		Not Tested	27	Detected	27	Detected
Lab 252	100 %	Sample1		Not Tested		Not Tested	31	Detected	31	Detected
Lab 253	100 %	Sample1		Not Tested		Not Tested	28.3	Detected	28.3	Detected
Lab 254	100 %	Sample1		Not Tested		Not Tested	31.27	Detected	31.27	Detected
Lab 255	100 %	Sample1		Not Tested		Not Tested		Not Tested	32.21	Detected
Lab 256	100 %	Sample1		Not Tested		Not Tested	30	Detected		Not Tested
Lab 257	80 %	Sample1		Not Tested		Not Tested	32.25	Detected		Not Tested
Lab 258	80 %	Sample1		Not Tested		Not Tested	30	Detected	30	Detected
Lab 259	80 %	Sample1		Not Tested		Not Tested	33	Detected		Not Detected
Lab 260	100 %	Sample1		Not Tested		Not Tested		Not Tested	31.08	Detected
Lab 261	0.6	Sample1		Not Tested		Not Tested		Not Detected		Not Detected
Lab 262	100 %	Sample1		Not Tested		Not Tested	31	Detected		Not Tested
Lab 263	100 %	Sample1		Not Tested		Not Tested		Detected		Detected
Lab 264	100 %	Sample1		Not Tested		Not Tested	32	Detected	31	Detected
Lab 265	100 %	Sample1		Not Tested		Not Tested	31.8	Detected	31	Detected
Lab 266	100 %	Sample1		Not Tested		Not Tested	30.1	Detected		Not Tested
Lab 267	100 %	Sample1		Not Tested		Not Tested	31.1	Detected	28	Detected
Lab 268	100 %	Sample1		Not Tested		Not Tested	29.83	Detected	29.83	Detected
Lab 269	80 %	Sample1		Not Tested		Not Tested	31	Detected	32	Detected
Lab 270	80 %	Sample1		Not Tested		Not Tested		Not Tested	31.02	Detected
Lab 271	60 %	Sample1		Not Tested		Not Tested		Not Detected		Not Detected
Lab 272	100 %	Sample1		Not Tested		Not Tested	31	Detected		Not Tested
Lab 273	100 %	Sample1		Not Tested		Not Tested	31.57	Detected	31.57	Detected
Lab 274	100 %	Sample1		Not Tested		Not Tested	30.1	Detected		Not Tested
Lab 275	80 %	Sample1		Not Tested		Not Tested	29.34	Detected		Not Tested
Lab 276	100 %	Sample1		Not Tested		Not Tested		Not Tested	31.97	Detected
Lab 277	100 %	Sample1		Not Tested		Not Tested	30	Detected	31	Detected
Lab 278	100 %	Sample1		Not Tested		Not Tested	33.8	Detected	33.87	Detected
Lab 279	80 %	Sample1		Not Tested		Not Tested	33.06	Detected		Not Detected
Lab 280	100 %	Sample1		Not Tested		Not Tested	29.17	Detected	29.95	Detected
Lab 281	80 %	Sample1		Not Tested	34.61	Detected		Not Tested		Not Tested
Lab 282	100 %	Sample1		Not Tested		Not Tested	29.82	Detected		Not Tested
Lab 283	80 %	Sample1		Not Tested		Not Tested	26.5	Detected		Not Tested
Lab 284	100 %	Sample1		Not Tested		Not Tested	32.36	Detected	32.4	Detected
Lab 285	60 %	Sample1		Not Tested		Not Tested	28	Detected		Not Tested
Lab 286	100 %	Sample1		Not Detected		Not Detected	32.85	Detected	32.85	Detected
Lab 287	100 %	Sample1		Not Tested		Not Tested	31.16	Detected	31.16	Detected
Lab 288	100 %	Sample1		Not Tested		Not Tested	30	Detected	32	Detected
Lab 289	100 %	Sample1		Not Tested		Not Tested		Not Tested	30.86	Detected
Lab 290	100 %	Sample1		Not Tested		Not Tested	33.84	Detected	33.84	Detected
Lab 291	100 %	Sample1		Not Tested		Not Tested	31.283	Detected	31.349	Detected
Lab 292	80 %	Sample1		Not Tested		Not Tested	31.5	Detected	28.5	Detected
Lab 293	100 %	Sample1		Not Tested		Not Tested		Not Tested	30.98	Detected
Lab 294	100 %	Sample1		Not Tested		Not Tested		Not Tested	32	Detected
Lab 295	60 %	Sample1		Not Detected		Not Detected		Not Detected		Not Detected
Lab 296	100 %	Sample1		Not Tested		Not Tested	30.72	Detected		Not Tested
Lab 297	80 %	Sample1		Not Tested		Not Tested		Not Tested	31.47	Detected
Lab 298	80 %	Sample1		Not Tested		Not Tested	29.62	Detected		Not Detected
Lab 299	100 %	Sample1		Not Tested		Not Tested		Not Tested	28.64	Detected
Lab 300	100 %	Sample1		Not Tested		Not Tested	31.66	Detected		Not Tested
Lab 301	80 %	Sample1		Not Tested		Not Tested		Not Tested	30.67	Detected
Lab 302	80 %	Sample1		Not Tested		Not Tested	30	Detected	31	Detected
Lab 303	80 %	Sample1		Not Tested		Not Tested	30	Detected	31	Detected
Lab 304	100 %	Sample1		Not Tested		Not Tested	29.84	Detected	29.84	Detected
Lab 305	100 %	Sample1		Not Tested		Not Tested	30.12	Detected	28.71	Detected
Lab 306	100 %	Sample1		Not Tested		Not Detected	32.23	Detected	34.52	Detected
Lab 307	100 %	Sample1		Not Tested		Not Tested	31.18	Detected	31.18	Detected
Lab 308	80 %	Sample1		Not Tested		Not Tested	30.2	Detected	30.2	Detected
Lab 309	100 %	Sample1		Not Tested		Not Tested	29.89	Detected	27	Detected
Lab 310	1	Sample1					30.57	Detected	30.57	Detected
Lab 311	100 %	Sample1		Not Tested		Not Tested	33	Detected	22	Detected
Lab 312	100 %	Sample1		Not Tested		Not Tested	29	Detected	29	Detected
Lab 313	100 %	Sample1		Not Tested	30.83	Detected	29.64	Detected		Not Tested
Lab 314	80 %	Sample1		Not Tested		Not Tested	34.02	Detected	34.02	Detected
Lab 315	100 %	Sample1		Not Tested		Not Tested	30.35	Detected		Not Tested
Lab 316	80 %	Sample1		Not Tested		Not Tested	34.15	Detected		Not Tested
Lab 317	100 %	Sample1		Not Tested		Not Tested	29	Detected	29	Detected
Lab 318	80 %	Sample1		Not Tested		Not Tested		Not Tested	31	Detected
Lab 319	80 %	Sample1		Not Tested		Not Tested	31	Detected		Not Tested
Lab 320	80 %	Sample1		Not Tested		Not Tested	32.6	Detected	32.9	Detected
Lab 321	100 %	Sample1		Not Tested		Not Tested	30.48	Detected	30.48	Detected
Lab 322	100 %	Sample1		Not Tested		Not Tested		Not Tested	30.1	Detected
Lab 323	100 %	Sample1		Not Tested		Not Tested	29.68	Detected	29.68	Detected
Lab 324	80 %	Sample1		Not Tested		Not Tested	34.18	Detected		Not Tested
Lab 325	80 %	Sample1		Not Tested		Not Tested	29.98	Detected	29.98	Detected
Lab 326	80 %	Sample1		Not Tested		Not Tested	29.79	Detected	29.79	Detected
Lab 327	80 %	Sample1		Not Tested		Not Tested	30	Detected	30	Detected
Lab 328	80 %	Sample1		Not Tested		Not Tested	35.44	Detected	35.44	Detected
Lab 329	100 %	Sample1		Not Detected		Not Detected	33	Detected	33	Detected
Lab 330	60 %	Sample1		Not Tested		Not Tested		Not Tested		Not Detected
Lab 331	80 %	Sample1		Not Tested		Not Tested	32.48	Detected		Not Tested
Lab 332	100 %	Sample1		Not Tested		Not Tested	31.73	Detected	31.73	Detected
Lab 333	80 %	Sample1		Not Tested		Not Tested	35.41	Detected	37.06	Detected
Lab 334	80 %	Sample1		Not Tested		Not Tested	31.56	Detected	31.56	Detected
Lab 335	80 %	Sample1		Not Tested		Not Tested		Not Tested	35.06	Detected
Lab 336	80 %	Sample1		Not Tested		Not Tested	32	Detected	32	Detected
Lab 337	80 %	Sample1		Not Tested		Not Tested	32	Detected		Not Tested
Lab 338	80 %	Sample1		Not Tested		Not Tested	30.6	Detected	31.1	Detected
Lab 339	100 %	Sample1		Not Tested		Not Tested	28.75	Detected		Not Tested
Lab 340	0.6	Sample1		Not Tested		Not Tested	28.15	Detected	32.5	Detected
Lab 341	80 %	Sample1		Not Tested		Not Tested	32.68	Detected	32.68	Detected
Lab 342	80 %	Sample1		Not Tested		Not Tested	27	Detected		Not Tested
Lab 343	80 %	Sample1		Not Tested		Not Tested	29.61	Detected	29.61	Detected
Lab 344	100 %	Sample1		Not Tested		Not Tested	31	Detected	30	Detected
Lab 345	80 %	Sample1		Not Tested		Not Tested	32	Detected	32	Detected
Lab 346	80 %	Sample1		Not Tested		Not Tested	30.17	Detected		Not Tested
Lab 347	80 %	Sample1		Not Tested		Not Tested		Not Tested	30.87	Detected
Lab 348	100 %	Sample1		Not Tested		Not Tested	32	Detected	32	Detected
Lab 349	100 %	Sample1		Not Tested		Not Tested	33.08	Detected	33.08	Detected
Lab 350	0.4	Sample1		Not Tested		Not Tested		Not Detected		Not Detected
Lab 351	80 %	Sample1		Not Tested		Not Tested	29.94	Detected	29.94	Detected
Lab 352	100 %	Sample1		Not Tested		Not Tested		Not Tested	28	Detected
Lab 353	100 %	Sample1		Not Tested		Not Tested	31	Detected	34	Detected
Lab 354	100 %	Sample1		Not Tested		Not Tested	29.91	Detected	28.68	Detected
Lab 355	80 %	Sample1		Not Tested		Not Tested	35.1	Detected	35.4	Detected
Lab 356	80 %	Sample1		Not Tested		Not Tested	30	Detected	30	Detected
Lab 357	100 %	Sample1		Not Tested		Not Tested	31	Detected		Not Tested
Lab 358	100 %	Sample1		Not Tested		Not Tested	31.38	Detected	30.66	Detected
Lab 359	100 %	Sample1		Not Tested		Not Tested	30	Detected	28	Detected
Lab 360	100 %	Sample1		Not Tested		Not Tested		Detected		Not Detected
Lab 361	60 %	Sample1		Not Tested		Not Tested	38	Detected		Not Tested
Lab 362	80 %	Sample1		Not Tested		Not Tested	31.7	Detected		Not Tested
Lab 363	100 %	Sample1		Not Tested		Not Tested	30	Detected	25	Detected
Lab 364	100 %	Sample1		Not Tested		Not Tested	30.08	Detected		Not Detected
Lab 365	60 %	Sample1		Not Tested		Not Tested		Not Detected		Not Detected
Lab 366	80 %	Sample1		Not Tested		Not Tested		Not Tested	30.14	Detected
Lab 367	100 %	Sample1		Not Tested		Not Tested	27.6	Detected		Not Tested
Lab 368	100 %	Sample1		Not Tested		Not Tested	29.31	Detected		Not Tested
Lab 369	80 %	Sample1		Not Tested		Not Tested	32	Detected	31.92	Detected
Lab 370	100 %	Sample1		Not Tested		Not Tested	34	Detected		Not Tested
Lab 371	100 %	Sample1		Not Tested		Not Tested	30.21	Detected	30.21	Detected
Lab 372	0.8	Sample1		Not Detected		Not Detected	32	Detected	32	Detected
Lab 373	80 %	Sample1		Not Tested		Not Tested	32.18	Detected	33.37	Detected
Lab 374	100 %	Sample1		Not Tested		Not Tested	28.25	Detected	32.35	Detected
Lab 375	100 %	Sample1		Not Tested		Not Tested	29	Detected	29	Detected
Lab 376	100 %	Sample1		Not Tested		Not Tested	30.3	Detected	29.53	Detected
Lab 377	100 %	Sample1		Not Tested		Not Tested		Not Tested	32.05	Detected
Lab 378	100 %	Sample1		Not Tested		Not Tested	29.04	Detected	29.04	Detected
Lab 379	100 %	Sample1		Not Tested		Not Tested	31	Detected	32	Detected
Lab 380	100 %	Sample1		Not Tested		Not Tested	34.54	Detected	34.54	Detected
Lab 381	100 %	Sample1		Not Tested		Not Tested	29	Detected	23	Detected
Lab 382	80 %	Sample1		Not Tested		Not Tested	32.16	Detected		Not Tested
Lab 383	100 %	Sample1		Not Tested		Not Tested	31	Detected	29	Detected
Lab 384	80 %	Sample1		Not Tested		Not Tested	31.4	Detected	32.5	Detected
Lab 385	100 %	Sample1		Not Tested		Not Tested	29.55	Detected	29.89	Detected
Lab 386	100 %	Sample1		Not Tested		Not Tested		Not Tested	35	Detected
Lab 387	100 %	Sample1		Not Tested		Not Tested	35	Detected	31.03	Detected
Lab 388	80 %	Sample1		Not Tested		Not Tested	33.76	Detected		Not Tested
Lab 389	100 %	Sample1		Not Tested		Not Tested	31.37	Detected		Not Tested
Lab 390	100 %	Sample1		Not Tested		Not Tested	32.03	Detected	33.8	Detected
Lab 391	80 %	Sample1		Not Tested		Not Tested	31.95	Detected		Not Tested
Lab 392	80 %	Sample1		Not Tested		Not Tested	29.14	Detected		Not Tested
Lab 393	100 %	Sample1		Not Tested		Not Tested	30	Detected		Not Tested
Lab 394	100 %	Sample1		Not Detected		Not Detected	27.01	Detected	27.01	Detected
Lab 395	100 %	Sample1		Not Tested		Not Tested	32.9	Detected	33.9	Detected
Lab 396	100 %	Sample1		Not Tested		Not Tested	30	Detected	31	Detected
Lab 397	100 %	Sample1		Not Tested		Not Tested	28	Detected	28.7	Detected
Lab 398	100 %	Sample1		Not Tested		Not Tested	31	Detected	32	Detected
Lab 399	80 %	Sample1		Not Tested		Not Tested	31.4	Detected	29.5	Detected
Lab 400	60 %	Sample1		Not Tested		Not Tested		Not Detected		Not Detected
Lab 401	100 %	Sample1		Not Tested		Not Tested	26.97	Detected	26.97	Detected
Lab 402	80 %	Sample1		Not Tested		Not Tested	34.5	Detected		Not Tested
Lab 403	100 %	Sample1		Not Tested		Not Tested		Not Tested	30.29	Detected
Lab 404	100 %	Sample1		Not Tested		Not Tested	31.32	Detected	31.32	Detected
Lab 405	100 %	Sample1		Not Tested		Not Tested		Not Tested	32	Detected
Lab 406	100 %	Sample1		Not Tested		Not Tested	31.3	Detected	31.5	Detected
Lab 407	100 %	Sample1		Not Tested		Not Tested	26.46	Detected		Not Tested
Lab 408	100 %	Sample1		Not Tested		Not Tested	30.67	Detected		Not Tested
Lab 409	100 %	Sample1		Not Tested		Not Tested	32	Detected	30	Detected
Lab 410	100 %	Sample1		Not Tested		Not Tested		Not Tested	30.39	Detected
Lab 411	100 %	Sample1		Not Tested		Not Tested	28.16	Detected		Not Tested
Lab 412	100 %	Sample1		Not Tested		Not Tested	32.78	Detected		Not Tested
Lab 413	100 %	Sample1		Not Tested		Not Tested	31.39	Detected	31.39	Detected
Lab 414	100 %	Sample1		Not Tested		Not Tested	33	Detected	33	Detected
Lab 415	100 %	Sample1		Not Tested		Not Tested	30.52	Detected		Not Tested
Lab 416	100 %	Sample1		Not Tested		Not Tested	31.6	Detected	31.6	Detected
Lab 417	100 %	Sample1	32.09	Detected	30.96	Detected	30.08	Detected		Not Tested
Lab 418	80 %	Sample1		Not Tested		Not Tested	32.36	Detected		Not Tested
Lab 419	100 %	Sample1		Not Tested		Not Tested	29.36	Detected		Not Tested
Lab 420	100 %	Sample1		Not Tested		Not Tested		Not Tested	32.53	Detected
Lab 421	80 %	Sample1		Not Tested		Not Tested	33.47	Detected		Not Tested
Lab 422	100 %	Sample1		Not Tested		Not Tested	32	Detected	32	Detected
Lab 423	100 %	Sample1		Not Detected		Not Detected		Not Detected	29.78	Detected
Lab 424	100 %	Sample1		Not Tested		Not Tested	33	Detected	33	Detected
Lab 425	100 %	Sample1		Not Tested		Not Tested	30.41	Detected	30.41	Detected
Lab 426	80 %	Sample1		Not Tested		Not Tested	32.3	Detected	32.4	Detected
Lab 427	80 %	Sample1		Not Tested		Not Tested		Not Tested	32.42	Detected
Lab 428	100 %	Sample1		Not Tested		Not Tested	32.03	Detected		Not Tested
Lab 429	100 %	Sample1		Not Tested		Not Tested	29.97	Detected	30.17	Detected
Lab 430	100 %	Sample1		Not Tested		Not Tested	31.13	Detected	31.13	Detected
Lab 431	100 %	Sample1		Not Tested		Not Tested	30.27	Detected		Not Tested
Lab 432	80 %	Sample1		Not Tested		Not Tested	34	Detected	38	Detected
Lab 433	100 %	Sample1		Not Tested		Not Tested	33.24	Detected	33.25	Detected
Lab 434	100 %	Sample1		Not Tested		Not Tested		Not Tested	30.11	Detected
Lab 435	100 %	Sample1		Not Tested		Not Tested		Not Tested	27.36	Detected
Lab 436	80 %	Sample1		Not Tested		Not Tested	35.05	Detected	35.05	Detected
Lab 437	80 %	Sample1		Not Tested		Not Tested		Detected		Detected
Lab 438	80 %	Sample1		Not Tested		Not Tested	33.09	Detected		Not Tested
Lab 439	100 %	Sample1		Not Tested		Not Tested	31.09	Detected	35.06	Detected
Lab 440	80 %	Sample1		Not Tested		Not Tested	33.1	Detected	32.8	Detected
Lab 441	80 %	Sample1		Not Tested		Not Tested	30.15	Detected	28.12	Detected
Lab 442	80 %	Sample1		Not Tested		Not Tested	31	Detected	28	Detected
Lab 443	100 %	Sample1		Not Tested		Not Tested	28.96	Detected		Not Detected
Lab 444	80 %	Sample1		Not Tested		Not Tested	30	Detected	32	Detected
Lab 445	100 %	Sample1		Not Tested		Not Tested	31.01	Detected	31.4	Detected
Lab 446	100 %	Sample1		Not Tested		Not Tested	30	Detected		Not Tested
Lab 447	80 %	Sample1		Not Tested		Not Tested	31.66	Detected	34.21	Detected
Lab 448	100 %	Sample1		Not Tested		Not Tested	32	Detected		Not Tested
Lab 449	100 %	Sample1		Not Tested		Not Tested	31.4	Detected		Not Tested
Lab 450	80 %	Sample1		Not Tested		Not Tested	32.93	Detected	34.98	Detected
Lab 451	1	Sample1		Not Tested		Not Tested	29.2	Detected	29.2	Detected
Lab 452	100 %	Sample1		Not Tested		Not Tested	32.4	Detected		Not Tested
Lab 453	100 %	Sample1		Not Tested		Not Tested	30	Detected	31	Detected
Lab 454	100 %	Sample1		Not Tested		Not Tested		Not Tested	30.7	Detected
Lab 455	100 %	Sample1		Not Tested		Not Tested	28.7	Detected		Not Tested
Lab 456	100 %	Sample1		Not Tested		Not Tested	28	Detected	31.9	Detected
Lab 457	100 %	Sample1		Not Tested		Not Tested	31.3	Detected	32.5	Detected
Lab 458	100 %	Sample1		Not Tested		Not Tested	30	Detected	30	Detected
Lab 459	100 %	Sample1		Not Tested	28.6	Detected		Not Tested	29.1	Detected
Lab 460	80 %	Sample1		Not Tested		Not Tested	32.62	Detected	31.39	Detected
Lab 461	100 %	Sample1		Not Tested		Not Tested	32.379	Detected	32.348	Detected
Lab 462	100 %	Sample1		Not Tested		Not Tested	30.53	Detected		Not Tested
Lab 463	100 %	Sample1		Not Tested		Not Tested	31.26	Detected	32.56	Detected
Lab 464	80 %	Sample1		Not Tested		Not Tested	30.36	Detected	30.36	Detected
Lab 465	80 %	Sample1		Not Tested		Not Tested	30	Detected	30	Detected
Lab 466	100 %	Sample1		Not Tested		Not Tested	31.32	Detected		Not Tested
Lab 467	80 %	Sample1		Not Tested		Not Tested	30	Detected		Not Tested
Lab 468	100 %	Sample1		Not Tested		Not Tested	30.27	Detected	30.27	Detected
Lab 469	80 %	Sample1		Not Tested		Not Tested	32	Detected		Not Tested
Lab 470	100 %	Sample1		Not Tested		Not Tested	33.79	Detected		Not Tested
Lab 471	1	Sample1					28.6	Detected	31.7	Detected
Lab 472	100 %	Sample1		Not Tested		Not Tested	29	Detected	29	Detected
Lab 473	100 %	Sample1		Not Tested		Not Detected	29	Detected	29	Detected
Lab 474	100 %	Sample1		Not Tested		Not Tested	27.04	Detected	27.04	Detected
Lab 475	80 %	Sample1		Not Tested		Not Tested	30	Detected	29	Detected
Lab 476	60 %	Sample1		Not Tested		Not Tested	27.56	Detected		Equivocal
Lab 477	100 %	Sample1		Not Tested		Not Tested	30	Detected		Not Tested
Lab 478	100 %	Sample1		Not Tested		Not Tested	30	Detected		Not Tested
Lab 479	100 %	Sample1		Not Tested		Not Tested	33.16	Detected	33.16	Detected
Lab 480	100 %	Sample1		Not Tested		Not Tested	34	Detected		Not Tested
Lab 481	100 %	Sample1		Not Tested		Not Tested	31.1	Detected		Not Tested
Lab 482	100 %	Sample1		Not Tested		Not Tested		Not Tested	30	Detected
Lab 483	100 %	Sample1		Not Tested		Not Tested	31.78	Detected	26.87	Detected
Lab 484	100 %	Sample1		Not Tested		Not Tested	31.57	Detected		Not Tested
Lab 485	100 %	Sample1		Not Tested		Not Tested	31.7	Detected	31.2	Detected
Lab 486	100 %	Sample1		Not Tested		Not Tested	31	Detected	31	Detected
Lab 487	100 %	Sample1		Not Tested		Not Tested	29.17	Detected	29.17	Detected
Lab 488	80 %	Sample1		Not Tested		Not Tested	31.38	Detected		Not Tested
Lab 489	100 %	Sample1		Not Tested		Not Tested	32.8	Detected	32	Detected
Lab 490	60 %	Sample1		Not Tested		Not Tested	31	Detected	31	Detected
Lab 491	100 %	Sample1		Not Tested		Not Tested	32	Detected	32.5	Detected
Lab 492	100 %	Sample1		Not Tested		Not Tested	30	Detected		Not Detected
Lab 493	100 %	Sample1		Not Tested		Not Tested	27.7	Detected		Not Detected
Lab 494	100 %	Sample1		Not Tested		Not Tested	31	Detected	31	Detected
Lab 495	100 %	Sample1		Not Tested		Not Tested	32.84	Detected		Not Detected
Lab 496	100 %	Sample1		Not Tested		Not Tested	31.772	Detected	31.753	Detected
Lab 497	100 %	Sample1		Not Tested		Not Tested	29	Detected	30	Detected
Lab 498	80 %	Sample1		Not Tested		Not Tested	33.7	Detected		Not Detected
Lab 499	1	Sample1		Not Tested		Not Tested	29.8	Detected	28.8	Detected
Lab 500	100 %	Sample1		Not Tested		Not Tested		Not Tested	28.85	Detected
Lab 501	80 %	Sample1		Not Tested		Not Tested	29.908	Detected	29.357	Detected
Lab 502	100 %	Sample1		Not Tested		Not Tested	30.97	Detected	31.04	Detected
Lab 503	100 %	Sample1		Not Tested		Not Tested	29.09	Detected	31.92	Detected
Lab 504	80 %	Sample1		Not Tested		Not Tested		Not Tested	32.42	Detected
Lab 505	100 %	Sample1		Not Tested		Not Tested	31	Detected		Not Tested
Lab 506	0.8	Sample1		Not Tested		Not Tested		Not Tested	31	Detected
Lab 507	100 %	Sample1		Not Tested		Not Tested	28	Detected		Detected
Lab 508	100 %	Sample1		Not Detected		Not Detected		Not Detected	32.45	Detected
Lab 509	80 %	Sample1		Not Tested		Not Tested	32.7	Detected	34.9	Detected
Lab 510	80 %	Sample1		Not Tested		Not Tested	30	Detected		Not Tested
Lab 511	80 %	Sample1		Not Tested		Not Tested	31.87	Detected	31.87	Detected
Lab 512	100 %	Sample1		Not Tested		Not Tested	29.23	Detected		Not Tested
Lab 513	80 %	Sample1		Not Tested		Not Tested		Not Tested	30.85	Detected
Lab 514	80 %	Sample1		Not Tested		Not Tested	29.15	Detected		Not Tested
Lab 515	100 %	Sample1		Not Tested		Not Tested	32	Detected	30	Detected
Lab 516	100 %	Sample1		Not Tested		Not Tested	30.2	Detected	30.7	Detected
Lab 517	100 %	Sample1		Not Tested		Not Tested	30.1	Detected	30.3	Detected
Lab 518	100 %	Sample1		Not Tested		Not Tested	30	Detected	30.5	Detected
Lab 519	80 %	Sample1		Not Tested		Not Tested	31.97	Detected	34.31	Detected
Lab 520	60 %	Sample1		Not Tested		Not Tested	31	Detected		Not Tested
Lab 521	100 %	Sample1		Not Tested		Not Tested	30.598	Detected	30.598	Detected
Lab 522	80 %	Sample1		Not Tested		Not Tested	32.21	Detected	36.66	Detected
Lab 523	100 %	Sample1		Not Tested		Not Tested	30.46	Detected	30.46	Detected
Lab 524	80 %	Sample1		Not Tested		Not Tested	28.81	Detected		Not Tested
Lab 525	80 %	Sample1		Not Tested		Not Tested	28.79	Detected	28.79	Detected
Lab 526	100 %	Sample1		Not Tested		Not Tested	28.95	Detected	27.6	Detected
Lab 527	80 %	Sample1		Not Tested		Not Tested	31.81	Detected		Not Tested
Lab 528	100 %	Sample1		Not Tested		Not Tested	30.2	Detected		Detected
Lab 529	100 %	Sample1		Not Tested		Not Tested		Not Tested	30.33	Detected
Lab 530	80 %	Sample1		Not Tested		Not Tested	36	Detected		Not Detected
Lab 531	100 %	Sample1		Not Tested		Not Tested	28	Detected		Not Tested
Lab 532	100 %	Sample1		Not Tested		Not Tested	31.02	Detected	31.02	Detected
Lab 533	80 %	Sample1		Not Tested		Not Tested	32	Detected	30	Detected
Lab 534	80 %	Sample1		Not Tested		Not Tested	32	Detected		Not Tested
Lab 535	80 %	Sample1		Not Detected		Not Detected		Not Detected	33.73	Detected
Lab 536	80 %	Sample1		Not Tested		Not Tested	28.64	Detected	30.37	Detected
Lab 537	100 %	Sample1		Not Detected		Not Detected	29.37	Detected		Not Detected
Lab 538	100 %	Sample1		Not Tested		Not Tested	30.12	Detected	30.12	Detected
Lab 539	100 %	Sample1		Not Tested		Not Tested	31.14	Detected	31.14	Detected
Lab 540	100 %	Sample1		Not Tested		Not Tested	29.005	Detected	29.96	Detected
Lab 541	80 %	Sample1		Not Tested		Not Tested		Not Tested	29.68	Detected
Lab 542	100 %	Sample1		Not Tested		Not Tested	32	Detected		Not Tested
Lab 543	100 %	Sample1		Not Tested		Not Tested		Not Tested	32	Detected
Lab 544	100 %	Sample1		Not Tested		Not Tested	31	Detected	32	Detected
Lab 545	80 %	Sample1	30.7	Detected	30.7	Detected	34	Detected	34	Detected
Lab 546	80 %	Sample1		Not Tested		Not Tested	34	Detected	33	Detected
Lab 547	80 %	Sample1		Not Tested		Not Tested	35	Detected	26	Detected
Lab 548	80 %	Sample1		Not Tested		Not Tested	33.41	Detected	33.17	Detected
Lab 549	100 %	Sample1		Not Tested		Not Tested	31	Detected	30	Detected
Lab 550	100 %	Sample1		Not Tested		Not Tested	32.31	Detected		Not Detected
Lab 551	100 %	Sample1		Not Tested		Not Tested	29.73	Detected	27.44	Detected
Lab 552	100 %	Sample1		Not Tested		Not Tested		Not Tested	32.72	Detected
Lab 553	100 %	Sample1		Not Tested		Not Tested	30.75	Detected	24.52	Detected
Lab 554	0.4	Sample1		Not Tested		Not Tested	33.14	Detected		Not Tested
Lab 555	100 %	Sample1		Not Tested		Not Tested	30	Detected	29	Detected
Lab 556	100 %	Sample1		Not Tested		Not Tested	33	Detected	33	Detected
Lab 557	80 %	Sample1		Not Tested		Not Tested		Not Tested	30.53	Detected
Lab 558	80 %	Sample1		Not Tested		Not Tested	33.06	Detected	28.55	Detected
Lab 559	100 %	Sample1		Not Tested		Not Tested	32	Detected		Detected
Lab 560	100 %	Sample1		Not Tested		Not Tested	28.08	Detected	28.08	Detected
Lab 561	100 %	Sample1		Not Tested		Not Tested	31.1	Detected	31.1	Detected
Lab 562	100 %	Sample1		Not Tested	30.48	Detected		Not Tested	32.12	Detected
Lab 563	100 %	Sample1		Not Tested		Not Tested	32.12	Detected	34.05	Detected
Lab 564	100 %	Sample1		Not Tested		Not Tested	29.27	Detected	29.27	Detected
Lab 565	100 %	Sample1		Not Tested		Not Tested	26.64	Detected		Not Tested
Lab 566	100 %	Sample1		Not Detected		Not Detected	31.6	Detected	31.6	Detected
Lab 567	100 %	Sample1		Not Tested		Not Tested	31.2	Detected	31.6	Detected
Lab 568	0.8	Sample1		Not Tested		Not Tested		Not Tested	31.46	Detected
Lab 569	100 %	Sample1		Not Tested		Not Tested		Not Tested	29.79	Detected
Lab 570	80 %	Sample1		Not Tested		Not Tested	30.6	Detected	30.6	Detected
Lab 571	100 %	Sample1		Not Tested		Not Tested	32	Detected	29	Detected
Lab 572	100 %	Sample1		Not Tested		Not Tested	29.75	Detected	29.75	Detected
Lab 573	80 %	Sample1		Not Tested		Not Tested	29	Detected		Not Tested
Lab 574	100 %	Sample1		Not Tested		Not Tested		Not Tested	29.04	Detected
Lab 575	100 %	Sample1		Not Tested		Not Tested		Not Tested	30	Detected
Lab 576	100 %	Sample1		Not Tested		Not Tested	32.719	Detected	31.946	Detected
Lab 577	100 %	Sample1		Not Tested		Not Tested	33.37	Detected		Not Tested
Lab 578	100 %	Sample1		Not Tested		Not Tested	28.92	Detected	28.92	Detected
Lab 579	100 %	Sample1		Not Tested		Not Tested		Not Tested	31	Detected
Lab 580	80 %	Sample1		Not Tested	29	Detected		Not Tested	27	Detected
Lab 581	80 %	Sample1		Not Tested		Not Tested		Not Tested	31.36	Detected
Lab 582	100 %	Sample1		Not Detected		Not Detected	31.51	Detected	32.9	Detected
Lab 583	100 %	Sample1		Not Tested		Not Tested	31	Detected	33	Detected
Lab 584	100 %	Sample1		Not Tested		Not Tested	31.5	Detected	31.9	Detected
Lab 585	100 %	Sample1		Not Tested		Not Tested	31.28	Detected	31.28	Detected
Lab 586	100 %	Sample1		Not Tested		Not Tested		Not Tested	29.15	Detected
Lab 587	80 %	Sample1		Not Tested		Not Tested	31.22	Detected	32.27	Detected
Lab 588	100 %	Sample1		Not Tested		Not Tested		Not Tested	31	Detected
Lab 589	80 %	Sample1		Not Tested		Not Tested	34.8	Detected		Not Detected
Lab 590	100 %	Sample1		Not Tested		Not Tested	29	Detected	29	Detected
Lab 591	80 %	Sample1		Not Tested		Not Tested	32.66	Detected		Not Tested
Lab 592	100 %	Sample1		Not Tested		Not Tested	29	Detected	27	Detected
Lab 593	100 %	Sample1		Not Tested		Not Tested	31	Detected	31	Detected
Lab 594	100 %	Sample1		Not Tested		Not Tested	28.12	Detected	28.12	Detected
Lab 595	100 %	Sample1		Not Tested		Not Tested	34.8	Detected	34.8	Detected
Lab 596	100 %	Sample1		Not Tested		Not Tested		Not Tested	29.17	Detected
Lab 597	80 %	Sample1		Not Tested		Not Tested	29.9	Detected	31.6	Detected
Lab 598	80 %	Sample1		Not Tested		Not Tested	33.85	Detected	33.85	Detected
Lab 599	80 %	Sample1		Not Detected		Not Detected		Not Detected	30.5	Detected
Lab 600	100 %	Sample1		Not Tested		Not Tested	30	Detected	26.09	Detected
Lab 601	100 %	Sample1		Not Tested		Not Tested	30	Detected		Not Tested
Lab 602	100 %	Sample1		Not Tested		Not Tested	31.3	Detected		Not Tested
Lab 603	60 %	Sample1		Not Tested		Not Detected		Not Detected		Not Detected
Lab 604	80 %	Sample1	32	Detected	31.5	Detected	32.7	Detected	32.7	Detected
Lab 605	80 %	Sample1		Not Tested		Not Tested	32	Detected	31	Detected
Lab 606	100 %	Sample1		Not Tested		Not Tested	30.734	Detected	31.953	Detected
Lab 607	80 %	Sample1		Not Tested		Not Tested	29.63	Detected	32.21	Detected
Lab 608	100 %	Sample1		Not Tested		Not Tested	26.62	Detected	26.62	Detected
Lab 609	100 %	Sample1		Not Detected		Not Detected	30.08	Detected	29.12	Detected
Lab 610	100 %	Sample1		Not Tested		Not Tested	32.57	Detected	31.51	Detected
Lab 611	100 %	Sample1		Not Tested	30.8	Detected		Not Tested		Not Tested
Lab 612	100 %	Sample1		Not Tested		Not Tested	28.75	Detected	28.75	Detected
Lab 613	80 %	Sample1		Not Tested	31.6	Detected		Not Tested		Not Tested
Lab 614	100 %	Sample1		Not Tested		Not Tested	29	Detected		Not Tested
Lab 615	80 %	Sample1		Not Tested		Not Tested		Not Tested	32	Detected
Lab 616	100 %	Sample1		Not Tested		Not Tested	27	Detected		Not Tested
Lab 617	100 %	Sample1		Not Tested		Not Tested	29.936	Detected	33.98	Detected
Lab 618	60 %	Sample1		Not Tested		Not Tested	38.22	Not Detected		Not Tested
Lab 619	100 %	Sample1		Not Tested		Not Tested	33.52	Detected	33.52	Detected
Lab 620	80 %	Sample1		Not Tested		Not Tested	30.953	Detected	30.743	Detected
Lab 621	100 %	Sample1		Not Detected		Not Detected		Not Detected	30	Detected
Lab 622	80 %	Sample1		Not Tested		Not Tested		Not Tested	29.3	Detected
Lab 623	100 %	Sample1		Not Tested		Not Tested	31.77	Detected	31.77	Detected
Lab 624	80 %	Sample1		Not Tested		Not Tested	33	Detected	34	Detected
Lab 625	80 %	Sample1		Not Tested		Not Tested	34.46	Detected		Not Tested
Lab 626	100 %	Sample1		Not Tested		Not Tested	32.84	Detected	32.93	Detected
Lab 627	100 %	Sample1		Not Tested		Not Tested	30.29	Detected	30.29	Detected
Lab 628	80 %	Sample1		Not Tested		Not Tested	31.715	Detected	34.327	Detected
Lab 629	100 %	Sample1		Not Tested		Not Tested	31.31	Detected		Not Tested
Lab 630	100 %	Sample1		Not Tested		Not Tested	30.6	Detected	30.6	Detected
Lab 631	100 %	Sample1		Not Tested		Not Tested		Not Tested	29.47	Detected
Lab 632	100 %	Sample1		Not Tested		Not Tested	33	Detected		Not Tested
Lab 633	80 %	Sample1		Not Tested		Not Tested	30.62	Detected	34.71	Detected
Lab 634	100 %	Sample1		Not Tested		Not Tested	31.32	Detected		Not Tested
Lab 635	100 %	Sample1		Not Tested		Not Tested	34	Detected		Not Detected
Lab 636	100 %	Sample1		Not Tested		Not Tested	29.4	Detected	29.1	Detected
Lab 637	100 %	Sample1		Not Tested		Not Tested	32.2	Detected	31.7	Detected
Lab 638	100 %	Sample1		Not Tested		Not Tested		Not Tested	30.67	Detected
Lab 639	100 %	Sample1		Not Tested		Not Tested	31.01	Detected		Not Tested
Lab 640	80 %	Sample1		Not Tested		Not Tested		Not Tested	31	Not Tested
Lab 641	80 %	Sample1		Not Tested		Not Tested	33.1	Detected	33.1	Detected
Lab 642	100 %	Sample1		Not Tested		Not Tested		Not Tested	30.99	Detected
Lab 643	100 %	Sample1		Not Tested	27.68	Detected		Not Tested		Not Tested
Lab 644	80 %	Sample1		Not Tested		Not Tested	31.26	Detected	26	Detected
Lab 645	100 %	Sample1		Not Tested		Not Tested	32.7	Detected	32.8	Detected
Lab 646	100 %	Sample1		Not Tested		Not Tested	26.9	Detected	26.9	Detected
Lab 647	100 %	Sample1		Not Tested		Not Tested	33.26	Detected		Not Tested
Lab 648	80 %	Sample1		Not Tested		Not Tested		Not Tested	30.24	Detected
Lab 649	100 %	Sample1		Not Tested		Not Tested	30	Detected	32	Detected
Lab 650	100 %	Sample1		Not Tested		Not Tested	33	Detected	32	Detected
Lab 651	0.8	Sample1		Not Tested		Not Tested	34.1	Detected		Not Tested
Lab 652	1	Sample1		Not Tested		Not Tested	29.74	Detected	29.66	Detected
Lab 653	100 %	Sample1		Not Tested		Not Tested	29.78	Detected	29.78	Detected
Lab 654	100 %	Sample1		Not Tested		Not Tested	32.2	Detected	29	Detected
Lab 655	100 %	Sample1		Not Tested		Not Tested	31	Detected	31	Detected
Lab 656	100 %	Sample1		Not Tested		Not Tested	30.4	Detected	30.4	Detected
Lab 657	100 %	Sample1		Not Tested		Not Tested	32.2	Detected	32.1	Detected
Lab 658	100 %	Sample1		Not Detected		Not Detected	28	Detected		Not Detected
Lab 659	100 %	Sample1		Not Tested		Not Tested	30.07	Detected	28.45	Detected
Lab 660	100 %	Sample1		Not Tested		Not Tested	32.1	Detected		Not Tested
Lab 661	100 %	Sample1		Not Tested		Not Tested	32.22	Detected		Not Tested
Lab 662	100 %	Sample1		Not Tested		Not Tested	32	Detected		Not Detected
Lab 663	100 %	Sample1		Not Tested		Not Tested	31	Detected	31	Detected
Lab 664	100 %	Sample1		Not Tested		Not Tested	30.85	Detected	29.55	Detected
Lab 665	100 %	Sample1		Not Tested		Not Tested	31.19	Detected		Not Tested
Lab 666	100 %	Sample1		Not Tested		Not Tested	31.94	Detected		Not Tested
Lab 667	80 %	Sample1		Not Tested		Not Tested	35.12	Detected	35.12	Detected
Lab 668	100 %	Sample1		Not Tested		Not Tested	32	Detected	32	Detected
Lab 669	100 %	Sample1		Not Tested		Not Tested	32.37	Detected	30.74	Detected
Lab 670	100 %	Sample1		Not Tested		Not Tested	30.14	Detected	30.14	Detected
Lab 671	100 %	Sample1		Not Tested		Not Tested	33.11	Detected	33.11	Detected
Lab 672	100 %	Sample1		Not Tested		Not Tested	30	Detected	32	Detected
Lab 673	100 %	Sample1		Not Tested		Not Tested	31	Detected	30	Detected
Lab 674	100 %	Sample1		Not Tested		Not Tested	35.91	Detected	35.18	Detected
Lab 675	80 %	Sample1		Not Tested		Not Tested	30.47	Detected		Equivocal
Lab 676	100 %	Sample1		Not Tested		Not Tested	32	Detected	29	Detected
Lab 677	100 %	Sample1		Not Tested		Not Tested	30	Detected	30	Detected
Lab 678	100 %	Sample1		Not Tested		Not Tested	29	Detected		Not Tested
Lab 679	80 %	Sample1		Not Tested		Not Tested	29.81	Detected	31.72	Detected
Lab 680	100 %	Sample1		Not Tested		Not Tested	32.79	Detected	30.67	Detected
Lab 681	100 %	Sample1		Not Tested		Not Tested	31.877	Detected	29.552	Detected
Lab 682	80 %	Sample1		Not Tested		Not Tested	33	Detected	34	Detected
Lab 683	100 %	Sample1		Not Tested		Not Tested	26.45	Detected	26.45	Detected
Lab 684	1	Sample1					26.45	Detected	26.45	Detected
Lab 685	100 %	Sample1		Not Tested		Not Tested	34.18	Detected	38.214	Not Detected
Lab 686	100 %	Sample1		Not Tested		Not Tested	33.33	Detected	33.36	Detected
Lab 687	100 %	Sample1		Not Tested		Not Tested	30.83	Detected	30.39	Detected
Lab 688	100 %	Sample1		Not Tested		Not Tested	26.46	Detected	26.46	Detected
Lab 689	80 %	Sample1		Not Tested		Not Tested	33.1	Detected	33.1	Detected
Lab 690	100 %	Sample1		Not Tested		Not Tested		Not Tested	31.01	Detected
Lab 691	100 %	Sample1		Not Tested	30.9	Detected		Not Tested		Not Tested
Lab 692	80 %	Sample1		Not Tested		Not Tested	27.85	Detected		Not Tested
Lab 693	100 %	Sample1		Not Tested		Not Tested		Not Tested	30.1	Detected
Lab 694	100 %	Sample1		Not Tested		Not Tested	30.18	Detected	30.18	Detected
Lab 695	100 %	Sample1		Not Tested		Not Tested	30.6	Detected	30.6	Detected
Lab 696	100 %	Sample1		Not Tested		Not Tested	30.2	Detected	30.2	Detected
Lab 697	100 %	Sample1		Not Tested		Not Tested	30.42	Detected	30.42	Detected
Lab 698	100 %	Sample1		Not Tested		Not Tested	31	Detected	36	Detected
Lab 699	100 %	Sample1		Not Tested		Not Tested	30.6	Detected	30.6	Detected
Lab 700	100 %	Sample1		Not Tested		Not Tested	32	Detected	32	Detected
Lab 701	100 %	Sample1		Not Tested		Not Tested		Not Tested	31.34	Detected
Lab 702	100 %	Sample1		Not Tested		Not Tested	31.61	Detected	31.22	Detected
Lab 703	40 %	Sample1		Not Detected		Not Detected		Not Detected		Not Detected
Lab 704	100 %	Sample1		Not Detected		Not Detected	31	Detected	22.565	Detected
Lab 705	100 %	Sample1		Not Tested		Not Tested	31	Detected	31	Detected
Lab 706	100 %	Sample1		Not Tested		Not Tested		Not Tested	31	Detected
Lab 707	60 %	Sample1		Not Tested		Not Tested		Not Tested	36.09	Detected
Lab 708	100 %	Sample1		Not Tested		Not Tested	31.58	Detected	31.58	Detected
Lab 709	80 %	Sample1		Not Tested		Not Tested		Not Tested	32.31	Detected
Lab 710	80 %	Sample1		Not Tested		Not Tested	30	Detected	30	Detected
Lab 711	100 %	Sample1		Not Tested		Not Tested	31	Detected		Not Tested
Lab 712	80 %	Sample1		Not Tested		Not Tested	34	Detected		Not Tested
Lab 713	100 %	Sample1		Not Tested		Not Tested	33	Detected	34	Detected
Lab 714	100 %	Sample1		Not Tested		Not Tested	27.06	Detected	27.06	Detected
Lab 715	80 %	Sample1		Not Tested		Not Tested	32	Detected	32	Detected
Lab 716	100 %	Sample1		Not Tested		Not Tested	33	Detected		Not Tested
Lab 717	80 %	Sample1		Not Tested		Not Tested	30	Detected	30	Detected
Lab 718	100 %	Sample1		Not Tested		Not Tested	30.6	Detected	31.5	Detected
Lab 719	100 %	Sample1		Not Tested		Not Tested	29.31	Detected	28.9	Detected
Lab 720	100 %	Sample1		Not Tested		Not Tested		Not Tested	32	Detected
Lab 721	100 %	Sample1		Not Tested		Not Tested	29	Detected	26	Detected
Lab 722	100 %	Sample1		Not Tested		Not Tested	29.92	Detected	29.92	Detected
Lab 723	100 %	Sample1		Not Tested		Not Tested	34.47	Detected		Not Tested
Lab 724	60 %	Sample1		Not Tested		Not Tested		Not Detected		Not Detected
Lab 725	100 %	Sample1		Not Tested		Not Tested	30.41	Detected		Not Tested
Lab 726	80 %	Sample1		Not Tested		Not Tested	28.58	Detected	28.58	Detected
Lab 727	100 %	Sample1		Not Tested		Not Tested	26.3	Detected	26.3	Detected
Lab 728	80 %	Sample1		Not Tested		Not Tested		Not Tested	22.54	Detected
Lab 729	100 %	Sample1		Not Tested		Not Tested		Not Tested	30.37	Detected
Lab 730	100 %	Sample1		Not Tested		Not Tested	28.7	Detected	28.7	Detected
Lab 731	100 %	Sample1		Not Tested		Not Tested	32.72	Detected	32.72	Detected
Lab 732	100 %	Sample1		Not Tested		Not Tested		Not Tested	29	Detected
Lab 733	100 %	Sample1		Not Tested		Not Tested	28.63	Detected	28.63	Detected
Lab 734	100 %	Sample1		Not Tested		Not Tested	31.4	Detected	33.2	Detected
Lab 735	80 %	Sample1		Not Tested		Not Tested	32	Detected	32	Detected
Lab 736	100 %	Sample1		Not Tested		Not Tested	29.8	Detected	29.5	Detected
Lab 737	100 %	Sample1		Not Tested		Not Tested	28.81	Detected	28.81	Detected
Lab 738	80 %	Sample1		Not Tested		Not Tested	32.9	Detected	32.6	Detected
Lab 739	100 %	Sample1		Not Tested		Not Tested	30.54	Detected	30.54	Detected
Lab 740	100 %	Sample1		Not Tested		Not Tested	32	Detected	26	Detected
Lab 741	80 %	Sample1		Not Tested		Not Tested		Detected		Detected
Lab 742	80 %	Sample1		Not Tested		Not Tested	34	Detected	27	Detected
Lab 743	100 %	Sample1		Not Tested		Not Tested	32.5	Detected	32.5	Detected
Lab 744	100 %	Sample1		Not Tested		Not Tested		Not Tested	29.14	Detected
Lab 745	100 %	Sample1		Not Tested		Not Tested	34	Detected	34	Detected
Lab 746	80 %	Sample1		Not Tested		Not Tested	35	Detected	35	Detected
Lab 747	100 %	Sample1		Not Tested		Not Tested	30.6	Detected	31.3	Detected
Lab 748	100 %	Sample1		Not Tested		Not Tested	33.8	Detected	34.9	Detected
Lab 749	80 %	Sample1		Not Tested		Not Tested	33	Detected	34	Detected
Lab 750	100 %	Sample1		Not Tested		Not Tested	31.66	Detected	31.66	Detected
Lab 751	100 %	Sample1		Not Tested		Not Tested	30.8	Detected		Not Tested
Lab 752	100 %	Sample1		Not Tested		Not Tested	34	Detected		Not Tested
Lab 753	100 %	Sample1		Not Tested		Not Tested	30.67	Detected	30.67	Detected
Lab 754	100 %	Sample1		Not Tested		Not Tested	33	Detected	24.9	Detected
Lab 755	1	Sample1		Not Tested		Not Tested	34	Detected	24.9	Detected
Lab 756	100 %	Sample1		Not Tested		Not Tested	30.519	Detected	30.97	Detected
Lab 757	100 %	Sample1		Not Tested		Not Tested	31.96	Detected		Not Tested
Lab 758	60 %	Sample1		Not Tested		Not Tested		Not Detected		Not Tested
Lab 759	80 %	Sample1		Not Tested		Not Tested	31.45	Detected	34.54	Detected
Lab 760	100 %	Sample1		Not Tested		Not Tested	31.74	Detected	29.85	Detected
Lab 761	80 %	Sample1		Not Tested		Not Tested	34	Detected	34	Detected
Lab 762	100 %	Sample1		Not Tested		Not Tested	29	Detected	34	Detected
Lab 763	60 %	Sample1		Not Tested		Not Tested		Not Detected		Not Detected
Lab 764	100 %	Sample1		Not Tested		Not Tested	31.25	Detected		Not Tested
Lab 765	80 %	Sample1		Not Tested		Not Tested	30.48	Detected		Not Tested
Lab 766	100 %	Sample1		Not Tested		Not Tested		Not Tested	33	Detected
Lab 767	100 %	Sample1		Not Tested		Not Tested		Not Tested	24.5	Detected
Lab 768	100 %	Sample1		Not Tested		Not Tested	32	Detected		Not Tested
Lab 769	80 %	Sample1		Not Tested		Not Tested	34	Detected		Not Tested
Lab 770	80 %	Sample1		Not Tested		Not Tested	33.23	Detected		Not Tested
Lab 771	100 %	Sample1		Not Tested		Not Tested	28	Detected		Not Tested
Lab 772	100 %	Sample1		Not Tested		Not Tested	30	Detected	30	Detected
Lab 773	100 %	Sample1		Not Tested		Not Tested	28.56	Detected	27.4	Detected
Lab 774	100 %	Sample1		Not Tested		Not Tested	31.31	Detected	30.49	Detected
Lab 775	80 %	Sample1		Not Tested		Not Tested	33.58	Detected	33.58	Detected
Lab 776	60 %	Sample1		Not Tested		Not Tested		Not Detected		Not Detected
Lab 777	100 %	Sample1		Not Tested		Not Tested	31.24	Detected	29.87	Detected
Lab 778	80 %	Sample1		Not Tested		Not Tested	33.3	Detected	32.4	Detected
Lab 779	100 %	Sample1		Not Tested		Not Tested	29.99	Detected		Not Tested
Lab 780	100 %	Sample1		Not Tested		Not Tested		Not Tested	29	Detected
Lab 781	100 %	Sample1		Not Tested		Not Tested	29.64	Detected		Not Detected
Lab 782	100 %	Sample1		Not Tested		Not Tested		Not Detected	34.982	Detected
Lab 783	100 %	Sample1		Not Tested		Not Tested	30.63	Detected	32.13	Detected
Lab 784	100 %	Sample1		Not Tested		Not Tested	30.37	Detected	29.71	Detected
Lab 785	100 %	Sample1		Not Tested		Not Tested	30.18	Detected	30.18	Detected
Lab 786	100 %	Sample1		Not Tested		Not Tested	31	Detected		Not Tested
Lab 787	100 %	Sample1		Not Tested		Not Tested	29.63	Detected	31.15	Detected
Lab 788	100 %	Sample1		Not Tested		Not Tested	28.36	Detected	28.36	Detected
Lab 789	100 %	Sample1		Not Tested		Not Tested		Not Tested	30.03	Detected
Lab 790	100 %	Sample1		Not Tested		Not Tested	32.27	Detected	32.27	Detected
Lab 791	100 %	Sample1		Not Tested		Not Tested	29.94	Detected	29.87	Detected
Lab 792	100 %	Sample1		Not Detected		Not Detected	28.33	Detected		Not Detected
Lab 793	100 %	Sample1		Not Tested		Not Tested	33.6	Detected	34.11	Detected
Lab 794	80 %	Sample1		Not Detected		Not Detected	31.36	Detected	32.02	Detected
Lab 795	80 %	Sample1		Not Tested		Not Tested	32	Detected	33	Detected
Lab 796	60 %	Sample1		Not Tested		Not Tested		Not Detected		Not Detected
Lab 797	80 %	Sample1		Not Tested		Not Tested	35	Detected	35	Detected
Lab 798	80 %	Sample1		Not Tested		Not Tested	29	Detected	28	Detected
Lab 799	100 %	Sample1		Not Tested		Not Tested	32.1	Detected	32.8	Detected
Lab 800	80 %	Sample1		Not Tested		Not Tested	31.21	Detected	31.21	Detected
Lab 801	100 %	Sample1		Not Tested		Not Tested		Not Tested	32.58	Detected
Lab 802	100 %	Sample1		Not Tested		Not Tested	31.2	Detected		Not Tested
Lab 803	100 %	Sample1		Not Tested		Not Tested	32.71	Detected	31.28	Detected
Lab 804	100 %	Sample1		Not Tested		Not Tested		Not Tested	31.14	Detected
Lab 805	80 %	Sample1		Not Detected		Not Detected	31.12	Detected		Not Detected
Lab 806	80 %	Sample1		Not Detected		Not Detected	28	Detected	30	Detected
Lab 807	80 %	Sample1		Not Detected		Not Detected	33	Detected	28	Detected
Lab 808	80 %	Sample1		Not Tested		Not Tested	29.66	Detected		Not Tested
Lab 809	100 %	Sample1		Not Tested		Not Tested	32	Detected	31	Detected
Lab 810	0.8	Sample1		Not Tested		Not Tested	34.25	Detected		Not Tested
Lab 811	80 %	Sample1		Not Tested		Not Tested		Not Tested	31.64	Detected
Lab 812	100 %	Sample1		Not Tested		Not Tested	29	Detected	29	Detected
Lab 813	100 %	Sample1		Not Tested		Not Tested	28.15	Detected	28.15	Detected
Lab 814	100 %	Sample1		Not Tested		Not Tested	30	Detected	30	Detected
Lab 815	100 %	Sample1		Not Tested		Not Tested		Not Tested	30	Detected
Lab 816	100 %	Sample1		Not Tested		Not Tested		Not Tested		Detected
Lab 817	80 %	Sample1		Not Tested		Not Tested	33.14	Detected	33.14	Detected
Lab 818	100 %	Sample1		Not Detected		Not Detected	28.47	Detected		Not Detected
Lab 819	100 %	Sample1		Not Tested		Not Tested	32.49	Detected		Not Tested
Lab 820	100 %	Sample1		Not Tested		Not Tested	29	Detected	30	Detected
Lab 821	100 %	Sample1		Not Tested		Not Tested	31.7	Detected		Not Detected
Lab 822	100 %	Sample1		Not Tested		Not Tested	30.13	Detected	30.13	Detected
Lab 823	100 %	Sample1		Not Tested		Not Tested	32.5	Detected	32.5	Detected
Lab 824	80 %	Sample1		Not Tested		Not Tested	32	Detected	31	Detected
Lab 825	100 %	Sample1		Not Tested		Not Tested		Not Tested	32.09	Detected
Lab 826	100 %	Sample1		Not Tested		Not Tested	30.91	Detected		Detected
Lab 827	100 %	Sample1		Not Tested		Not Tested	28.98	Detected	28.98	Detected
Lab 828	100 %	Sample1		Not Tested		Not Tested	30	Detected	30	Detected
Lab 829	0.8	Sample1		Not Tested		Not Tested	33.79	Detected		Not Tested
Lab 830	100 %	Sample1		Not Tested		Not Tested	30	Detected	31	Detected
Lab 831	80 %	Sample1		Not Tested		Not Tested	32.51	Detected	32.51	Detected
Lab 832	100 %	Sample1		Not Tested		Not Tested		Not Tested	31.43	Detected
Lab 833	100 %	Sample1		Not Tested		Not Tested	33.29	Detected	33.29	Detected
Lab 834	100 %	Sample1		Not Tested		Not Tested		Not Tested	31.14	Detected
Lab 835	100 %	Sample1		Not Tested		Not Tested	33.36	Detected		Not Tested
Lab 836	80 %	Sample1		Not Tested		Not Tested	31.87	Detected	34.1	Detected
Lab 837	100 %	Sample1		Not Tested		Not Tested	30.1	Detected	29.2	Detected
Lab 838	100 %	Sample1		Not Tested		Not Tested	29	Detected		Not Tested
Lab 839	100 %	Sample1		Not Tested		Not Tested	32.31	Detected		Not Tested
Lab 840	100 %	Sample1		Not Tested		Not Tested	28.26	Detected	28.26	Detected
Lab 841	100 %	Sample1		Not Tested		Not Tested	31.2	Detected	29.6	Detected
Lab 842	100 %	Sample1		Not Tested		Not Tested	30.61	Detected		Not Tested
Lab 843	80 %	Sample1		Not Tested		Not Tested	35.38	Detected	35.36	Detected
Lab 844	80 %	Sample1		Not Tested		Not Tested	32	Detected	32	Detected
Lab 845	100 %	Sample1		Not Tested		Not Tested		Not Tested	29.95	Detected
Lab 846	100 %	Sample1		Not Tested		Not Tested	27.95	Detected	27.95	Detected
Lab 847	100 %	Sample1		Not Tested		Not Tested		Not Tested	32	Detected
Lab 848	100 %	Sample1		Not Tested		Not Tested	29	Detected	29	Detected
Lab 849	80 %	Sample1		Not Tested		Not Tested	33.521	Detected	33.899	Detected
Lab 850	100 %	Sample1		Not Tested		Not Tested	30.43	Detected	30.43	Detected
Lab 851	100 %	Sample1		Not Tested		Not Tested	33.77	Detected	33.77	Detected
Lab 852	1	Sample1					29.54	Detected	29.54	Detected
Lab 853	80 %	Sample1		Not Tested		Not Tested		Not Tested	35	Detected
Lab 854	80 %	Sample1		Not Tested		Not Tested	33.26	Detected		Not Tested
Lab 855	100 %	Sample1		Not Tested		Not Tested	31.44	Detected		Not Tested
Lab 856	0.4	Sample1		Not Tested		Not Tested		Not Detected		Not Detected
Lab 857	80 %	Sample1		Not Detected		Not Detected	30.33	Detected	30.33	Detected
Lab 858	100 %	Sample1		Not Tested		Not Tested	31	Detected	31	Detected
Lab 859	100 %	Sample1		Not Tested		Not Tested	30	Detected	30	Detected
Lab 860	100 %	Sample1		Not Tested		Not Tested		Not Tested	30.37	Detected
Lab 861	100 %	Sample1		Not Tested		Not Tested	29	Detected	30	Detected
Lab 862	100 %	Sample1		Not Tested		Not Tested	28	Detected	30	Detected
Lab 863	80 %	Sample1		Not Tested		Not Tested	34	Detected	39	Detected
Lab 864	100 %	Sample1		Not Tested		Not Tested	29	Detected	29	Detected
Lab 865	80 %	Sample1		Not Tested		Not Tested	33	Detected	27	Detected
Lab 866	100 %	Sample1		Not Tested		Not Tested	32	Detected	29	Detected
Lab 867	80 %	Sample1		Not Tested		Not Tested	31.5	Detected	32.7	Detected
Lab 868	100 %	Sample1		Not Tested		Not Tested	31	Detected	33	Detected
Lab 869	100 %	Sample1		Not Tested		Not Tested	29.67	Detected	29.67	Detected
Lab 870	0.8	Sample1					33.79	Detected	33.79	Detected
Lab 871	100 %	Sample1		Not Tested		Not Tested	29.1	Detected	30.6	Detected
Lab 872	100 %	Sample1		Not Tested		Not Tested	29.44	Detected	29.44	Detected
Lab 873	1	Sample1		Not Tested		Not Tested	31	Detected	32	Detected
Lab 874	100 %	Sample1		Not Tested		Not Tested	31	Detected		Not Tested
Lab 875	100 %	Sample1		Not Tested		Not Tested		Not Tested	31.88	Detected
Lab 876	80 %	Sample1		Not Tested		Not Tested	30.34	Detected		Not Tested
Lab 877	100 %	Sample1		Not Detected		Not Detected		Not Detected	30.57	Detected
Lab 878	100 %	Sample1		Not Tested		Not Tested	29.3	Detected	28.6	Detected
Lab 879	100 %	Sample1			30.4	Detected
Lab 880	80 %	Sample1		Not Tested		Not Tested		Not Tested	33.79	Detected
Lab 881	100 %	Sample1		Not Tested		Not Tested	34.21	Detected	32.33	Detected
Lab 882	100 %	Sample1		Not Tested		Not Tested	33.53	Detected	31.33	Detected
Lab 883	100 %	Sample1		Not Tested		Not Tested	30	Detected	30	Detected
Lab 884	0.8	Sample1		Not Tested		Not Tested	29	Detected	27	Detected
Lab 885	100 %	Sample1		Not Tested		Not Tested	29.78	Detected	28.91	Detected
Lab 886	100 %	Sample1		Not Tested		Not Tested	34	Detected	33.9	Detected
Lab 887	100 %	Sample1		Not Tested		Not Tested	29.3	Detected	29.3	Detected
Lab 888	100 %	Sample1		Not Tested		Not Tested	26	Detected	28	Detected
Lab 889	100 %	Sample1		Not Tested		Not Tested	29.37	Detected	29.37	Detected
Lab 890	100 %	Sample1		Not Tested		Not Tested	32.5	Detected	32.8	Detected
Lab 891	100 %	Sample1		Not Tested		Not Tested	32.75	Detected	32.18	Detected
Lab 892	100 %	Sample1		Not Tested		Not Tested	26.14	Detected	26.34	Detected
Lab 893	100 %	Sample1		Not Tested		Not Tested	32.28	Detected	32.65	Detected
Lab 894	100 %	Sample1		Not Tested		Not Tested	32.78	Detected	32.08	Detected
Lab 895	100 %	Sample1		Not Detected		Not Detected	32.7	Detected	32.7	Detected
Lab 896	0.6	Sample1		Not Tested		Not Tested	NA	NEGATIVE
Lab 897	100 %	Sample1		Not Tested		Not Tested	26.36	Detected		Not Tested
Lab 898	100 %	Sample1		Not Tested		Not Tested	29.7	Detected	29.6	Detected
Lab 899	80 %	Sample1		Not Tested		Not Tested	31.27	Detected		Not Detected
Lab 900	100 %	Sample1		Not Tested		Not Tested	27.93	Detected		Not Detected
Lab 901	100 %	Sample1		Not Tested		Not Tested	29	Detected		Not Detected
Lab 902	80 %	Sample1		Not Tested		Not Tested	33.3	Detected		Not Detected
Lab 903	80 %	Sample1		Not Tested		Not Tested		Not Tested	30	Detected
Lab 904	100 %	Sample1		Not Detected		Not Detected	33.68	Detected		Not Detected
Lab 905	100 %	Sample1		Not Tested		Not Tested	32.4	Detected		Not Detected
Lab 906	100 %	Sample1		Not Tested		Not Tested		Not Detected		Not Tested
Lab 907	80 %	Sample1		Not Tested		Not Tested		Not Tested	30.5	Detected
Lab 908	0.8	Sample1						Not Detected	32.38	Detected
Lab 909	100 %	Sample1		Not Tested		Not Tested		Not Detected	29.15	Detected
Lab 910	100 %	Sample1		Not Tested		Not Tested		Not Tested	31.38	Detected
Lab 911	60 %	Sample1		Not Tested		Not Detected		Not Tested		Not Detected
Lab 912	100 %	Sample1		Not Tested		Not Tested		Not Detected	24	Detected
Lab 913	100 %	Sample1		Not Tested		Not Tested		Not Detected	30.2	Detected
Lab 914	100 %	Sample1		Not Tested		Not Tested		Not Tested	34.36	Detected
Lab 915	100 %	Sample1		Not Tested		Not Tested	27.55	Detected	27.55	Detected
Lab 916	80 %	Sample1		Not Tested		Not Tested		Not Detected	32.2	Detected
Lab 917	100 %	Sample1		Not Tested		Not Tested		Not Detected	30.2	Detected
Lab 918	100 %	Sample1		Not Tested		Not Tested		Not Tested	30	Detected
Lab 919	0.8	Sample1		Not Tested		Not Tested		Not Tested	26.5	Detected
Lab 920	100 %	Sample1		Not Tested	21.7	Detected		Not Tested	29	Detected
Lab 921	100 %	Sample1		Not Tested		Not Tested		Not Detected	31.42	Detected
Lab 922	100 %	Sample1		Not Tested		Not Tested		Not Detected	33.1	Detected
Lab 923	100 %	Sample1		Not Tested		Not Tested		Not Detected	31.69	Detected
Lab 924	100 %	Sample1		Not Tested	31.6	Detected		Not Tested		Not Tested
Lab 925	80 %	Sample1		Not Tested		Not Tested		Not Detected	29.6	Detected
Lab 926	100 %	Sample1		Not Tested		Not Tested		Not Detected	30.75	Detected
Lab 927	0.6	Sample1		Not Tested		Not Tested	27.95	Detected		Not Tested
Lab 928	80 %	Sample1		Not Tested		Not Tested		Not detected	32	Detected
Lab 929	100 %	Sample1		Not Tested		Not Tested		Not detected	30	Detected
Lab 930	100 %	Sample1		Not Tested		Not Tested		Not Detected	32.776	Detected
Lab 931	100 %	Sample1		Not Tested		Not Tested		Not Detected	30.105	Detected
Lab 932	100 %	Sample1		Not Tested		Not Tested	33.84	Detected		Not Tested
Lab 933	80 %	Sample1		Not Tested		Not Tested	30.963	Detected		Not Detected
Lab 934	80 %	Sample1		Not Tested	34.21	Detected		Not Tested		Not Tested
Lab 935	100 %	Sample1		Not Tested		Not Tested	30.22	Detected		Not Tested
Lab 936	1	Sample1		Not Tested		Not Tested	29.97	Detected		Not Tested
Lab 937	60 %	Sample1		Not Tested		Not Tested		Not Detected		Not Detected
Lab 938	80 %	Sample1		Not Tested		Not Tested		Not Detected	27	Detected
Lab 939	40 %	Sample1		Not Tested		Detected		Not Detected	31.42	Detected
Lab 940	80 %	Sample1		Not Tested		Not Tested		Not Tested	29.08	Detected
Lab 941	100 %	Sample1		Not Tested		Not Tested		Not Detected	31.86	Detected
Lab 942	80 %	Sample1		Not Tested		Not Tested	32.18	Detected		Not Tested
Lab 943	100 %	Sample1		Not Tested		Not Tested		Not Detected	32.25	Detected
Lab 944	100 %	Sample1		Not Tested	28	Detected	28	Detected		Not Tested
Lab 945	80 %	Sample1		Not Tested		Not Tested		Not detected	34.83	Detected
Lab 946	100 %	Sample1		Not Tested		Not Tested		Not detected	30.2	Detected
Lab 947	100 %	Sample1		Not Tested		Not Tested		Not Detected	31	Detected
Lab 948	80 %	Sample1		Not Tested		Not Tested		Not Detected	32	Detected
Lab 949	100 %	Sample1		Not Tested		Not Tested		Not detected	32.2	Detected
Lab 950	100 %	Sample1		Not Tested		Not Tested		Not Detected	31	Detected
Lab 951	80 %	Sample1		Not Tested		Not Tested	29.32	Detected		Not Tested
Lab 952	80 %	Sample1		Not Tested	32.44	Detected		Not Tested	32.44	Detected
Lab 953	80 %	Sample1		Not Tested		Not Tested		Not Detected	27	Detected

## Sheet: Sample 3
Testing Lab Name	Concordant (%)	Sample	S gene (Ct value)	S gene (Result)	N gene (Ct value)	N gene (Result)	ORDF gene (Ct value)	ORDF gene (Result)	RDRP gene (Ct value)	RDRP gene (Result)
Lab 1	100 %	Sample 3		Not Detected		Not Detected		Not Detected		Not Detected
Lab 2	100 %	Sample 3		Not Detected		Not Detected		Not Detected		Not Detected
Lab 3	100 %	Sample 3		Not Detected		Not Detected		Not Detected		Not Detected
Lab 4	100 %	Sample 3		Not Detected		Not Detected		Not Detected		Not Detected
Lab 5	100 %	Sample 3		Not Detected		Not Detected		Not Detected		Not Detected
Lab 6	100 %	Sample 3		Not Detected		Not Detected		Not Detected		Not Detected
Lab 7	80 %	Sample 3		Not Detected		Not Detected		Not Detected		Not Detected
Lab 8	80 %	Sample 3		Not Detected		Not Detected		Not Detected		Not Detected
Lab 9	80 %	Sample 3		Not Detected		Not Detected		Not Detected		Not Detected
Lab 10	100 %	Sample 3		Not Detected		Not Detected		Not Detected		Not Detected
Lab 11	80 %	Sample 3		Not Detected		Not Detected		Not Detected		Not Detected
Lab 12	80 %	Sample 3		Not Detected		Not Detected		Not Detected		Not Detected
Lab 13	80 %	Sample 3		Not Detected		Not Detected		Not Detected		Not Detected
Lab 14	80 %	Sample 3		Not Detected		Not Detected		Not Detected		Not Detected
Lab 15	100 %	Sample 3		Not Detected		Not Detected		Not Detected		Not Detected
Lab 16	100 %	Sample 3		Not Detected		Not Detected		Not Detected		Not Detected
Lab 17	100 %	Sample 3		Not Detected		Not Detected		Not Detected		Not Detected
Lab 18	80 %	Sample 3		Not Detected		Not Detected		Not Detected		Not Detected
Lab 19	100 %	Sample 3		Not Detected		Not Detected		Not Detected		Not Detected
Lab 20	0.6	Sample 3		Not Tested		Not Tested	32.9	Detected		Detected
Lab 21	80 %	Sample 3		Not Detected		Not Detected		Not Detected		Not Detected
Lab 22	80 %	Sample 3		Not Detected		Not Detected		Not Detected		Not Detected
Lab 23	100 %	Sample 3		Not Detected		Not Detected		Not Detected		Not Detected
Lab 24	100 %	Sample 3		Not Detected		Not Detected		Not Detected		Not Detected
Lab 25	100 %	Sample 3		Not Detected		Not Detected		Not Detected		Not Detected
Lab 26	1	Sample 3		Not Tested		Not Tested		Not Detected		Not Detected
Lab 27	100 %	Sample 3		Not Detected		Not Detected		Not Detected		Not Detected
Lab 28	100 %	Sample 3		Not Detected		Not Detected		Not Detected		Not Detected
Lab 29	100 %	Sample 3		Not Detected		Not Detected		Not Detected		Not Detected
Lab 30	100 %	Sample 3		Not Detected		Not Detected		Not Detected		Not Detected
Lab 31	100 %	Sample 3		Not Detected		Not Detected		Not Detected		Not Detected
Lab 32	100 %	Sample 3		Not Detected		Not Detected		Not Detected		Not Detected
Lab 33	100 %	Sample 3		Not Detected		Not Detected		Not Detected		Not Detected
Lab 34	100 %	Sample 3		Not Detected		Not Detected		Not Detected		Not Detected
Lab 35	1	Sample 3		Not Tested		Not Tested		Not Detected		Not Detected
Lab 36	100 %	Sample 3		Not Detected		Not Detected		Not Detected		Not Detected
Lab 37	100 %	Sample 3		Not Detected		Not Detected		Not Detected		Not Detected
Lab 38	100 %	Sample 3		Not Detected		Not Detected		Not Detected		Not Detected
Lab 39	100 %	Sample 3		Not Detected		Not Detected		Not Detected		Not Detected
Lab 40	80 %	Sample 3		Not Detected		Not Detected		Not Detected		Not Detected
Lab 41	100 %	Sample 3		Not Detected		Not Detected		Not Detected		Not Detected
Lab 42	100 %	Sample 3		Not Detected		Not Detected		Not Detected		Not Detected
Lab 43	100 %	Sample 3		Not Detected		Not Detected		Not Detected		Not Detected
Lab 44	80 %	Sample 3		Not Detected		Not Detected		Not Detected		Not Detected
Lab 45	80 %	Sample 3		Not Detected		Not Detected		Not Detected		Not Detected
Lab 46	80 %	Sample 3		Not Detected		Not Detected		Not Detected		Not Detected
Lab 47	100 %	Sample 3		Not Detected		Not Detected		Not Detected		Not Detected
Lab 48	100 %	Sample 3		Not Detected		Not Detected		Not Detected		Not Detected
Lab 49	100 %	Sample 3		Not Detected		Not Detected		Not Detected		Not Detected
Lab 50	100 %	Sample 3		Not Detected		Not Detected		Not Detected		Not Detected
Lab 51	80 %	Sample 3		Not Detected		Not Detected		Not Detected		Not Detected
Lab 52	80 %	Sample 3		Not Detected		Not Detected		Not Detected		Not Detected
Lab 53	100 %	Sample 3		Not Detected		Not Detected		Not Detected		Not Detected
Lab 54	100 %	Sample 3		Not Detected		Not Detected		Not Detected		Not Detected
Lab 55	100 %	Sample 3		Not Detected		Not Detected		Not Detected		Not Detected
Lab 56	100 %	Sample 3		Not Detected		Not Detected		Not Detected		Not Detected
Lab 57	0.8	Sample 3		Not Detected		Not Detected		Not Detected		Not Detected
Lab 58	100 %	Sample 3		Not Detected		Not Detected		Not Detected		Not Detected
Lab 59	100 %	Sample 3		Not Detected		Not Detected		Not Detected		Not Detected
Lab 60	100 %	Sample 3		Not Detected		Not Detected		Not Detected		Not Detected
Lab 61	100 %	Sample 3		Not Detected		Not Detected		Not Detected		Not Detected
Lab 62	100 %	Sample 3		Not Detected		Not Detected		Not Detected		Not Detected
Lab 63	0.6	Sample 3		Not Detected		Not Detected	35	Detected		Not Detected
Lab 64	100 %	Sample 3		Not Detected		Not Detected		Not Detected		Not Detected
Lab 65	100 %	Sample 3		Not Detected		Not Detected		Not Detected		Not Detected
Lab 66	100 %	Sample 3		Not Detected		Not Detected		Not Detected		Not Detected
Lab 67	40 %	Sample 3		Not Detected		Not Detected		Not Detected		Not Detected
Lab 68	1	Sample 3		Not Detected		Not Detected		Not Detected		Not Detected
Lab 69	100 %	Sample 3		Not Detected		Not Detected		Not Detected		Not Detected
Lab 70	100 %	Sample 3		Not Detected		Not Detected		Not Detected		Not Detected
Lab 71	100 %	Sample 3		Not Detected		Not Detected		Not Detected		Not Detected
Lab 72	100 %	Sample 3		Not Detected		Not Detected		Not Detected		Not Detected
Lab 73	100 %	Sample 3		Not Detected		Not Detected		Not Detected		Not Detected
Lab 74	100 %	Sample 3		Not Detected		Not Detected		Not Detected		Not Detected
Lab 75	100 %	Sample 3		Not Detected		Not Detected		Not Detected		Not Detected
Lab 76	100 %	Sample 3		Not Detected		Not Detected		Not Detected		Not Detected
Lab 77	0.4	Sample 3		Not Tested		Not Tested		Not Detected		Not Detected
Lab 78	100 %	Sample 3		Not Detected		Not Detected		Not Detected		Not Detected
Lab 79	100 %	Sample 3		Not Detected		Not Detected		Not Detected		Not Detected
Lab 80	100 %	Sample 3		Not Detected		Not Detected		Not Detected		Not Detected
Lab 81	80 %	Sample 3		Not Detected		Not Detected		Not Detected		Not Detected
Lab 82	1	Sample 3		Not Tested		Not Tested		Not Detected		Not Detected
Lab 83	100 %	Sample 3		Not Detected		Not Detected		Not Detected		Not Detected
Lab 84	100 %	Sample 3		Not Detected		Not Detected		Not Detected		Not Detected
Lab 85	100 %	Sample 3		Not Detected		Not Detected		Not Detected		Not Detected
Lab 86	100 %	Sample 3		Not Detected		Not Detected		Not Detected		Not Detected
Lab 87	80 %	Sample 3		Not Detected		Not Detected		Not Detected		Not Detected
Lab 88	100 %	Sample 3		Not Detected		Not Detected		Not Detected		Not Detected
Lab 89	80 %	Sample 3		Not Detected		Not Detected		Not Detected		Not Detected
Lab 90	80 %	Sample 3		Not Detected		Not Detected		Not Detected		Not Detected
Lab 91	80 %	Sample 3		Not Detected		Not Detected		Not Detected		Not Detected
Lab 92	80 %	Sample 3		Not Detected		Not Detected		Not Detected		Not Detected
Lab 93	100 %	Sample 3		Not Detected		Not Detected		Not Detected		Not Detected
Lab 94	80 %	Sample 3		Not Detected		Not Detected		Not Detected		Not Detected
Lab 95	100 %	Sample 3		Not Detected		Not Detected		Not Detected		Not Detected
Lab 96	100 %	Sample 3		Not Detected		Not Detected		Not Detected		Not Detected
Lab 97	80 %	Sample 3		Not Detected		Not Detected		Not Detected		Not Detected
Lab 98	80 %	Sample 3		Not Detected		Not Detected		Not Detected		Not Detected
Lab 99	100 %	Sample 3		Not Detected		Not Detected		Not Detected		Not Detected
Lab 100	0.6	Sample 3		Not Tested		Not Tested	-	-	NA	NEGATIVE
Lab 101	100 %	Sample 3		Not Detected		Not Detected		Not Detected		Not Detected
Lab 102	100 %	Sample 3		Not Detected		Not Detected		Not Detected		Not Detected
Lab 103	60 %	Sample 3		Not Detected		Not Detected		Not Detected		Not Detected
Lab 104	100 %	Sample 3		Not Detected		Not Detected		Not Detected		Not Detected
Lab 105	100 %	Sample 3		Not Detected		Not Detected		Not Detected		Not Detected
Lab 106	100 %	Sample 3		Not Detected		Not Detected		Not Detected		Not Detected
Lab 107	40 %	Sample 3		Not Detected		Not Detected		Not Detected		Not Detected
Lab 108	80 %	Sample 3		Not Detected		Not Detected		Not Detected		Not Detected
Lab 109	100 %	Sample 3		Not Detected		Not Detected		Not Detected		Not Detected
Lab 110	100 %	Sample 3		Not Detected		Not Detected		Not Detected		Not Detected
Lab 111	80 %	Sample 3		Not Detected		Not Detected		Not Detected		Not Detected
Lab 112	100 %	Sample 3		Not Detected		Not Detected		Not Detected		Not Detected
Lab 113	100 %	Sample 3		Not Detected		Not Detected		Not Detected		Not Detected
Lab 114	100 %	Sample 3		Not Detected		Not Detected		Not Detected		Not Detected
Lab 115	100 %	Sample 3		Not Detected		Not Detected		Not Detected		Not Detected
Lab 116	100 %	Sample 3		Not Detected		Not Detected		Not Detected		Not Detected
Lab 117	100 %	Sample 3		Not Detected		Not Detected		Not Detected		Not Detected
Lab 118	60 %	Sample 3		Not Detected		Not Detected		Not Detected		Not Detected
Lab 119	80 %	Sample 3		Not Detected		Not Detected		Not Detected		Not Detected
Lab 120	100 %	Sample 3		Not Detected		Not Detected		Not Detected		Not Detected
Lab 121	80 %	Sample 3		Not Detected		Not Detected		Not Detected		Not Detected
Lab 122	100 %	Sample 3		Not Detected		Not Detected		Not Detected		Not Detected
Lab 123	80 %	Sample 3		Not Detected		Not Detected		Not Detected		Not Detected
Lab 124	100 %	Sample 3		Not Detected		Not Detected		Not Detected		Not Detected
Lab 125	100 %	Sample 3		Not Detected		Not Detected		Not Detected		Not Detected
Lab 126	1	Sample 3		Not Detected		Not Detected		Not Detected		Not Detected
Lab 127	100 %	Sample 3		Not Detected		Not Detected		Not Detected		Not Detected
Lab 128	80 %	Sample 3		Not Detected		Not Detected		Not Detected		Not Detected
Lab 129	100 %	Sample 3		Not Detected		Not Detected		Not Detected		Not Detected
Lab 130	100 %	Sample 3		Not Detected		Not Detected		Not Detected		Not Detected
Lab 131	100 %	Sample 3		Not Detected		Not Detected		Not Detected		Not Detected
Lab 132	80 %	Sample 3		Not Detected		Not Detected		Not Detected		Not Detected
Lab 133	100 %	Sample 3		Not Detected		Not Detected		Not Detected		Not Detected
Lab 134	80 %	Sample 3		Not Detected		Not Detected		Not Detected		Not Detected
Lab 135	80 %	Sample 3		Not Detected		Not Detected		Not Detected		Not Detected
Lab 136	100 %	Sample 3		Not Detected		Not Detected		Not Detected		Not Detected
Lab 137	100 %	Sample 3		Not Detected		Not Detected		Not Detected		Not Detected
Lab 138	100 %	Sample 3		Not Detected		Not Detected		Not Detected		Not Detected
Lab 139	100 %	Sample 3		Not Detected		Not Detected		Not Detected		Not Detected
Lab 140	100 %	Sample 3		Not Detected		Not Detected		Not Detected		Not Detected
Lab 141	100 %	Sample 3		Not Detected		Not Detected		Not Detected		Not Detected
Lab 142	80 %	Sample 3		Not Detected		Not Detected		Not Detected		Not Detected
Lab 143	100 %	Sample 3		Not Detected		Not Detected		Not Detected		Not Detected
Lab 144	100 %	Sample 3		Not Detected		Not Detected		Not Detected		Not Detected
Lab 145	100 %	Sample 3		Not Detected		Not Detected		Not Detected		Not Detected
Lab 146	80 %	Sample 3		Not Detected		Not Detected		Not Detected		Not Detected
Lab 147	100 %	Sample 3		Not Detected		Not Detected		Not Detected		Not Detected
Lab 148	80 %	Sample 3		Not Detected		Not Detected		Not Detected		Not Detected
Lab 149	80 %	Sample 3		Not Detected		Not Detected		Not Detected		Not Detected
Lab 150	100 %	Sample 3		Not Detected		Not Detected		Not Detected		Not Detected
Lab 151	100 %	Sample 3		Not Detected		Not Detected		Not Detected		Not Detected
Lab 152	80 %	Sample 3		Not Detected		Not Detected		Not Detected		Not Detected
Lab 153	80 %	Sample 3		Not Detected		Not Detected		Not Detected		Not Detected
Lab 154	80 %	Sample 3		Not Detected		Not Detected		Not Detected		Not Detected
Lab 155	100 %	Sample 3		Not Detected		Not Detected		Not Detected		Not Detected
Lab 156	0.4	Sample 3		Not Detected		Not Detected		Not Detected		Not Detected
Lab 157	100 %	Sample 3		Not Detected		Not Detected		Not Detected		Not Detected
Lab 158	100 %	Sample 3		Not Detected		Not Detected		Not Detected		Not Detected
Lab 159	100 %	Sample 3		Not Detected		Not Detected		Not Detected		Not Detected
Lab 160	80 %	Sample 3		Not Detected		Not Detected		Not Detected		Not Detected
Lab 161	100 %	Sample 3		Not Detected		Not Detected		Not Detected		Not Detected
Lab 162	100 %	Sample 3		Not Detected		Not Detected		Not Detected		Not Detected
Lab 163	100 %	Sample 3		Not Detected		Not Detected		Not Detected		Not Detected
Lab 164	100 %	Sample 3		Not Detected		Not Detected		Not Detected		Not Detected
Lab 165	100 %	Sample 3	25	Not Detected		Not Detected		Not Detected		Not Detected
Lab 166	100 %	Sample 3		Not Detected		Not Detected		Not Detected		Not Detected
Lab 167	100 %	Sample 3		Not Detected		Not Detected		Not Detected		Not Detected
Lab 168	80 %	Sample 3		Not Detected		Not Detected		Not Detected		Not Detected
Lab 169	0.4	Sample 3		Not Tested		Not Tested		Not Detected		Not Detected
Lab 170	100 %	Sample 3		Not Detected		Not Detected		Not Detected		Not Detected
Lab 171	100 %	Sample 3	30	Not Detected		Not Detected		Not Detected		Not Detected
Lab 172	100 %	Sample 3		Not Detected		Not Detected		Not Detected		Not Detected
Lab 173	80 %	Sample 3		Not Detected		Not Detected		Not Detected		Not Detected
Lab 174	100 %	Sample 3		Not Detected		Not Detected		Not Detected		Not Detected
Lab 175	100 %	Sample 3		Not Detected		Not Detected		Not Detected		Not Detected
Lab 176	80 %	Sample 3		Not Detected		Not Detected		Not Detected		Not Detected
Lab 177	80 %	Sample 3	33.14	Not Detected		Not Detected		Not Detected		Not Detected
Lab 178	100 %	Sample 3		Not Detected		Not Detected		Not Detected		Not Detected
Lab 179	100 %	Sample 3		Not Detected		Not Detected		Not Detected		Not Detected
Lab 180	100 %	Sample 3		Not Detected		Not Detected		Not Detected		Not Detected
Lab 181	80 %	Sample 3		Not Detected		Not Detected		Not Detected		Not Detected
Lab 182	80 %	Sample 3		Not Detected		Not Detected		Not Detected		Not Detected
Lab 183	80 %	Sample 3		Not Detected		Not Detected		Not Detected		Not Detected
Lab 184	100 %	Sample 3		Not Detected		Not Detected		Not Detected		Not Detected
Lab 185	100 %	Sample 3		Not Detected		Not Detected		Not Detected		Not Detected
Lab 186	80 %	Sample 3		Not Detected		Not Detected		Not Detected		Not Detected
Lab 187	100 %	Sample 3		Not Detected		Not Detected		Not Detected		Not Detected
Lab 188	80 %	Sample 3		Not Detected		Not Detected		Not Detected		Not Detected
Lab 189	100 %	Sample 3		Not Detected		Not Detected		Not Detected		Not Detected
Lab 190	100 %	Sample 3		Not Detected		Not Detected		Not Detected		Not Detected
Lab 191	80 %	Sample 3		Not Detected		Not Detected		Not Detected		Not Detected
Lab 192	80 %	Sample 3		Not Detected		Not Detected		Not Detected		Not Detected
Lab 193	100 %	Sample 3		Not Detected		Not Detected		Not Detected		Not Detected
Lab 194	100 %	Sample 3		Not Detected		Not Detected		Not Detected		Not Detected
Lab 195	100 %	Sample 3		Not Detected		Not Detected		Not Detected		Not Detected
Lab 196	80 %	Sample 3		Not Detected		Not Detected		Not Detected		Not Detected
Lab 197	100 %	Sample 3		Not Detected		Not Detected		Not Detected		Not Detected
Lab 198	100 %	Sample 3		Not Detected		Not Detected		Not Detected		Not Detected
Lab 199	20 %	Sample 3		Not Tested		Not Tested	32	Detected		Detected
Lab 200	100 %	Sample 3		Not Detected		Not Detected		Not Detected		Not Detected
Lab 201	100 %	Sample 3		Not Detected		Not Detected		Not Detected		Not Detected
Lab 202	0.6	Sample 3		Not Detected		Not Detected	30.91	Detected		Not Detected
Lab 203	0.4	Sample 3		Not Detected		Not Detected		Not Detected		Not Detected
Lab 204	80 %	Sample 3		Not Detected		Not Detected		Not Detected		Not Detected
Lab 205	100 %	Sample 3		Not Detected		Not Detected		Not Detected		Not Detected
Lab 206	100 %	Sample 3		Not Detected		Not Detected		Not Detected		Not Detected
Lab 207	80 %	Sample 3		Not Detected		Not Detected		Not Detected		Not Detected
Lab 208	80 %	Sample 3		Not Detected		Not Detected		Not Detected		Not Detected
Lab 209	100 %	Sample 3		Not Detected		Not Detected		Not Detected		Not Detected
Lab 210	100 %	Sample 3		Not Detected		Not Detected		Not Detected		Not Detected
Lab 211	80 %	Sample 3		Not Detected		Not Detected		Not Detected		Not Detected
Lab 212	80 %	Sample 3		Not Detected		Not Detected		Not Detected		Not Detected
Lab 213	80 %	Sample 3		Not Detected		Not Detected		Not Detected		Not Detected
Lab 214	100 %	Sample 3		Not Detected		Not Detected		Not Detected		Not Detected
Lab 215	80 %	Sample 3		Not Detected		Not Detected		Not Detected		Not Detected
Lab 216	100 %	Sample 3		Not Detected		Not Detected		Not Detected		Not Detected
Lab 217	100 %	Sample 3		Not Detected		Not Detected		Not Detected		Not Detected
Lab 218	100 %	Sample 3		Not Detected		Not Detected		Not Detected		Not Detected
Lab 219	60 %	Sample 3		Not Detected		Not Detected		Not Detected		Not Detected
Lab 220	100 %	Sample 3		Not Detected		Not Detected		Not Detected		Not Detected
Lab 221	100 %	Sample 3		Not Detected		Not Detected		Not Detected		Not Detected
Lab 222	100 %	Sample 3		Not Detected		Not Detected		Not Detected		Not Detected
Lab 223	100 %	Sample 3		Not Detected		Not Detected		Not Detected		Not Detected
Lab 224	100 %	Sample 3		Not Detected		Not Detected		Not Detected		Not Detected
Lab 225	100 %	Sample 3		Not Detected		Not Detected		Not Detected		Not Detected
Lab 226	0.6	Sample 3		Not Detected		Not Detected	31.7	Detected		Not Detected
Lab 227	100 %	Sample 3		Not Detected		Not Detected		Not Detected		Not Detected
Lab 228	1	Sample 3		Not Tested		Not Tested		Not Detected		Not Tested
Lab 229	100 %	Sample 3		Not Detected		Not Detected		Not Detected		Not Detected
Lab 230	80 %	Sample 3		Not Detected		Not Detected		Not Detected		Not Detected
Lab 231	100 %	Sample 3		Not Detected		Not Detected		Not Detected		Not Detected
Lab 232	100 %	Sample 3		Not Detected		Not Detected		Not Detected		Not Detected
Lab 233	100 %	Sample 3		Not Detected		Not Detected		Not Detected		Not Detected
Lab 234	100 %	Sample 3		Not Detected		Not Detected		Not Detected		Not Detected
Lab 235	100 %	Sample 3		Not Detected		Not Detected		Not Detected		Not Detected
Lab 236	100 %	Sample 3		Not Detected		Not Detected		Not Detected		Not Detected
Lab 237	0.2	Sample 3		Not Detected		Not Detected		Not Detected		Not Detected
Lab 238	80 %	Sample 3		Not Detected		Not Detected		Not Detected		Not Detected
Lab 239	80 %	Sample 3		Not Detected		Not Detected		Not Detected		Not Detected
Lab 240	100 %	Sample 3		Not Detected		Not Detected		Not Detected		Not Detected
Lab 241	100 %	Sample 3		Not Detected		Not Detected		Not Detected		Not Detected
Lab 242	100 %	Sample 3		Not Detected		Not Detected		Not Detected		Not Detected
Lab 243	100 %	Sample 3		Not Detected		Not Detected		Not Detected		Not Detected
Lab 244	100 %	Sample 3		Not Detected		Not Detected		Not Detected		Not Detected
Lab 245	100 %	Sample 3		Not Detected		Not Detected		Not Detected		Not Detected
Lab 246	100 %	Sample 3		Not Detected		Not Detected		Not Detected		Not Detected
Lab 247	100 %	Sample 3		Not Detected		Not Detected		Not Detected		Not Detected
Lab 248	100 %	Sample 3		Not Detected		Not Detected		Not Detected		Not Detected
Lab 249	100 %	Sample 3		Not Detected		Not Detected		Not Detected		Not Detected
Lab 250	100 %	Sample 3		Not Detected		Not Detected		Not Detected		Not Detected
Lab 251	100 %	Sample 3		Not Detected		Not Detected		Not Detected		Not Detected
Lab 252	100 %	Sample 3		Not Detected		Not Detected		Not Detected		Not Detected
Lab 253	100 %	Sample 3		Not Detected		Not Detected		Not Detected		Not Detected
Lab 254	100 %	Sample 3		Not Detected		Not Detected		Not Detected		Not Detected
Lab 255	100 %	Sample 3		Not Detected		Not Detected		Not Detected		Not Detected
Lab 256	100 %	Sample 3		Not Detected		Not Detected		Not Detected		Not Detected
Lab 257	80 %	Sample 3		Not Detected		Not Detected		Not Detected		Not Detected
Lab 258	80 %	Sample 3		Not Detected		Not Detected		Not Detected		Not Detected
Lab 259	80 %	Sample 3		Not Detected		Not Detected		Not Detected		Not Detected
Lab 260	100 %	Sample 3		Not Detected		Not Detected		Not Detected		Not Detected
Lab 261	0.6	Sample 3		Not Detected		Not Detected		Not Detected		Not Detected
Lab 262	100 %	Sample 3		Not Detected		Not Detected		Not Detected		Not Detected
Lab 263	100 %	Sample 3		Not Detected		Not Detected		Not Detected		Not Detected
Lab 264	100 %	Sample 3		Not Detected		Not Detected		Not Detected		Not Detected
Lab 265	100 %	Sample 3		Not Detected		Not Detected		Not Detected		Not Detected
Lab 266	100 %	Sample 3		Not Detected		Not Detected		Not Detected		Not Detected
Lab 267	100 %	Sample 3		Not Detected		Not Detected		Not Detected		Not Detected
Lab 268	100 %	Sample 3		Not Detected		Not Detected		Not Detected		Not Detected
Lab 269	80 %	Sample 3		Not Detected		Not Detected		Not Detected		Not Detected
Lab 270	80 %	Sample 3		Not Detected		Not Detected		Not Detected		Not Detected
Lab 271	60 %	Sample 3		Not Detected		Not Detected		Not Detected		Not Detected
Lab 272	100 %	Sample 3		Not Detected		Not Detected		Not Detected		Not Detected
Lab 273	100 %	Sample 3		Not Detected		Not Detected		Not Detected		Not Detected
Lab 274	100 %	Sample 3		Not Detected		Not Detected		Not Detected		Not Detected
Lab 275	80 %	Sample 3		Not Detected		Not Detected		Not Detected		Not Detected
Lab 276	100 %	Sample 3		Not Detected		Not Detected		Not Detected		Not Detected
Lab 277	100 %	Sample 3		Not Detected		Not Detected		Not Detected		Not Detected
Lab 278	100 %	Sample 3		Not Detected		Not Detected		Not Detected		Not Detected
Lab 279	80 %	Sample 3		Not Detected		Not Detected		Not Detected		Not Detected
Lab 280	100 %	Sample 3		Not Detected		Not Detected		Not Detected		Not Detected
Lab 281	80 %	Sample 3		Not Detected		Not Detected		Not Detected		Not Detected
Lab 282	100 %	Sample 3		Not Detected		Not Detected		Not Detected		Not Detected
Lab 283	80 %	Sample 3		Not Detected		Not Detected		Not Detected		Not Detected
Lab 284	100 %	Sample 3		Not Detected		Not Detected		Not Detected		Not Detected
Lab 285	60 %	Sample 3		Not Detected		Not Detected	34	Detected		Detected
Lab 286	100 %	Sample 3		Not Detected		Not Detected		Not Detected		Not Detected
Lab 287	100 %	Sample 3		Not Detected		Not Detected		Not Detected		Not Detected
Lab 288	100 %	Sample 3		Not Detected		Not Detected		Not Detected		Not Detected
Lab 289	100 %	Sample 3		Not Detected		Not Detected		Not Detected		Not Detected
Lab 290	100 %	Sample 3		Not Detected		Not Detected		Not Detected		Not Detected
Lab 291	100 %	Sample 3		Not Detected		Not Detected		Not Detected		Not Detected
Lab 292	80 %	Sample 3		Not Detected		Not Detected		Not Detected		Not Detected
Lab 293	100 %	Sample 3		Not Detected		Not Detected		Not Detected		Not Detected
Lab 294	100 %	Sample 3		Not Detected		Not Detected		Not Detected		Not Detected
Lab 295	60 %	Sample 3		Not Detected		Not Detected		Not Detected		Not Detected
Lab 296	100 %	Sample 3		Not Detected		Not Detected		Not Detected		Not Detected
Lab 297	80 %	Sample 3		Not Detected		Not Detected		Not Detected		Not Detected
Lab 298	80 %	Sample 3		Not Detected		Not Detected		Not Detected		Not Detected
Lab 299	100 %	Sample 3		Not Detected		Not Detected		Not Detected		Not Detected
Lab 300	100 %	Sample 3		Not Detected		Not Detected		Not Detected		Not Detected
Lab 301	80 %	Sample 3		Not Detected		Not Detected		Not Detected		Not Detected
Lab 302	80 %	Sample 3		Not Detected		Not Detected		Not Detected		Not Detected
Lab 303	80 %	Sample 3		Not Detected		Not Detected		Not Detected		Not Detected
Lab 304	100 %	Sample 3		Not Detected		Not Detected		Not Detected		Not Detected
Lab 305	100 %	Sample 3		Not Detected		Not Detected		Not Detected		Not Detected
Lab 306	100 %	Sample 3		Not Detected		Not Detected		Not Detected		Not Detected
Lab 307	100 %	Sample 3		Not Detected		Not Detected		Not Detected		Not Detected
Lab 308	80 %	Sample 3		Not Detected		Not Detected		Not Detected		Not Detected
Lab 309	100 %	Sample 3		Not Detected		Not Detected		Not Detected		Not Detected
Lab 310	1	Sample 3		Not Detected		Not Detected		Not Detected		Not Detected
Lab 311	100 %	Sample 3		Not Detected		Not Detected		Not Detected		Not Detected
Lab 312	100 %	Sample 3		Not Detected		Not Detected		Not Detected		Not Detected
Lab 313	100 %	Sample 3		Not Detected		Not Detected		Not Detected		Not Detected
Lab 314	80 %	Sample 3		Not Detected		Not Detected		Not Detected		Not Detected
Lab 315	100 %	Sample 3		Not Detected		Not Detected		Not Detected		Not Detected
Lab 316	80 %	Sample 3		Not Detected		Not Detected		Not Detected		Not Detected
Lab 317	100 %	Sample 3		Not Detected		Not Detected		Not Detected		Not Detected
Lab 318	80 %	Sample 3		Not Detected		Not Detected		Not Detected		Not Detected
Lab 319	80 %	Sample 3		Not Detected		Not Detected		Not Detected		Not Detected
Lab 320	80 %	Sample 3		Not Detected		Not Detected		Not Detected		Not Detected
Lab 321	100 %	Sample 3		Not Detected		Not Detected		Not Detected		Not Detected
Lab 322	100 %	Sample 3		Not Detected		Not Detected		Not Detected		Not Detected
Lab 323	100 %	Sample 3		Not Detected		Not Detected		Not Detected		Not Detected
Lab 324	80 %	Sample 3		Not Detected		Not Detected		Not Detected		Not Detected
Lab 325	80 %	Sample 3		Not Detected		Not Detected		Not Detected		Not Detected
Lab 326	80 %	Sample 3		Not Detected		Not Detected		Not Detected		Not Detected
Lab 327	80 %	Sample 3		Not Detected		Not Detected		Not Detected		Not Detected
Lab 328	80 %	Sample 3		Not Detected		Not Detected		Not Detected		Not Detected
Lab 329	100 %	Sample 3		Not Detected		Not Detected		Not Detected		Not Detected
Lab 330	60 %	Sample 3		Not Detected		Not Detected		Not Detected		Not Detected
Lab 331	80 %	Sample 3		Not Detected		Not Detected		Not Detected		Not Detected
Lab 332	100 %	Sample 3		Not Detected		Not Detected		Not Detected		Not Detected
Lab 333	80 %	Sample 3		Not Detected		Not Detected		Not Detected		Not Detected
Lab 334	80 %	Sample 3		Not Detected		Not Detected		Not Detected		Not Detected
Lab 335	80 %	Sample 3		Not Detected		Not Detected		Not Detected		Not Detected
Lab 336	80 %	Sample 3		Not Detected		Not Detected		Not Detected		Not Detected
Lab 337	80 %	Sample 3		Not Detected		Not Detected		Not Detected		Not Detected
Lab 338	80 %	Sample 3		Not Detected		Not Detected		Not Detected		Not Detected
Lab 339	100 %	Sample 3		Not Detected		Not Detected		Not Detected		Not Detected
Lab 340	0.6	Sample 3		Not Tested		Not Tested	34	Detected		Detected
Lab 341	80 %	Sample 3		Not Detected		Not Detected		Not Detected		Not Detected
Lab 342	80 %	Sample 3		Not Detected		Not Detected		Not Detected		Not Detected
Lab 343	80 %	Sample 3		Not Detected		Not Detected		Not Detected		Not Detected
Lab 344	100 %	Sample 3		Not Detected		Not Detected		Not Detected		Not Detected
Lab 345	80 %	Sample 3		Not Detected		Not Detected		Not Detected		Not Detected
Lab 346	80 %	Sample 3		Not Detected		Not Detected		Not Detected		Not Detected
Lab 347	80 %	Sample 3		Not Detected		Not Detected		Not Detected		Not Detected
Lab 348	100 %	Sample 3		Not Detected		Not Detected		Not Detected		Not Detected
Lab 349	100 %	Sample 3		Not Detected		Not Detected		Not Detected		Not Detected
Lab 350	0.4	Sample 3		Not Detected		Not Detected		Not Detected		Not Detected
Lab 351	80 %	Sample 3		Not Detected		Not Detected		Not Detected		Not Detected
Lab 352	100 %	Sample 3		Not Detected		Not Detected		Not Detected		Not Detected
Lab 353	100 %	Sample 3		Not Detected		Not Detected		Not Detected		Not Detected
Lab 354	100 %	Sample 3		Not Detected		Not Detected		Not Detected		Not Detected
Lab 355	80 %	Sample 3		Not Detected		Not Detected		Not Detected		Not Detected
Lab 356	80 %	Sample 3		Not Detected		Not Detected		Not Detected		Not Detected
Lab 357	100 %	Sample 3		Not Detected		Not Detected		Not Detected		Not Detected
Lab 358	100 %	Sample 3		Not Detected		Not Detected		Not Detected		Not Detected
Lab 359	100 %	Sample 3		Not Detected		Not Detected		Not Detected		Not Detected
Lab 360	100 %	Sample 3		Not Detected		Not Detected		Not Detected		Not Detected
Lab 361	60 %	Sample 3		Not Detected		Not Detected		Not Detected		Not Detected
Lab 362	80 %	Sample 3		Not Detected		Not Detected		Not Detected		Not Detected
Lab 363	100 %	Sample 3		Not Detected		Not Detected		Not Detected		Not Detected
Lab 364	100 %	Sample 3		Not Detected		Not Detected		Not Detected		Not Detected
Lab 365	60 %	Sample 3		Not Detected		Not Detected		Not Detected		Not Detected
Lab 366	80 %	Sample 3		Not Detected		Not Detected		Not Detected		Not Detected
Lab 367	100 %	Sample 3		Not Detected		Not Detected		Not Detected		Not Detected
Lab 368	100 %	Sample 3		Not Detected		Not Detected		Not Detected		Not Detected
Lab 369	80 %	Sample 3		Not Detected		Not Detected		Not Detected		Not Detected
Lab 370	100 %	Sample 3		Not Detected		Not Detected		Not Detected		Not Detected
Lab 371	100 %	Sample 3		Not Detected		Not Detected		Not Detected		Not Detected
Lab 372	0.8	Sample 3		Not Detected		Not Detected		Not Detected		Not Detected
Lab 373	80 %	Sample 3		Not Detected		Not Detected		Not Detected		Not Detected
Lab 374	100 %	Sample 3		Not Detected		Not Detected		Not Detected		Not Detected
Lab 375	100 %	Sample 3		Not Detected		Not Detected		Not Detected		Not Detected
Lab 376	100 %	Sample 3		Not Detected		Not Detected		Not Detected		Not Detected
Lab 377	100 %	Sample 3		Not Detected		Not Detected		Not Detected		Not Detected
Lab 378	100 %	Sample 3		Not Detected		Not Detected		Not Detected		Not Detected
Lab 379	100 %	Sample 3		Not Detected		Not Detected		Not Detected		Not Detected
Lab 380	100 %	Sample 3		Not Detected		Not Detected		Not Detected		Not Detected
Lab 381	100 %	Sample 3		Not Detected		Not Detected		Not Detected		Not Detected
Lab 382	80 %	Sample 3		Not Detected		Not Detected		Not Detected		Not Detected
Lab 383	100 %	Sample 3		Not Detected		Not Detected		Not Detected		Not Detected
Lab 384	80 %	Sample 3		Not Detected		Not Detected		Not Detected		Not Detected
Lab 385	100 %	Sample 3		Not Detected		Not Detected		Not Detected		Not Detected
Lab 386	100 %	Sample 3		Not Detected		Not Detected		Not Detected		Not Detected
Lab 387	100 %	Sample 3		Not Detected		Not Detected		Not Detected		Not Detected
Lab 388	80 %	Sample 3		Not Detected		Not Detected		Not Detected		Not Detected
Lab 389	100 %	Sample 3		Not Detected		Not Detected		Not Detected		Not Detected
Lab 390	100 %	Sample 3		Not Detected		Not Detected		Not Detected		Not Detected
Lab 391	80 %	Sample 3		Not Detected		Not Detected		Not Detected		Not Detected
Lab 392	80 %	Sample 3		Not Detected		Not Detected		Not Detected		Not Detected
Lab 393	100 %	Sample 3		Not Detected		Not Detected		Not Detected		Not Detected
Lab 394	100 %	Sample 3		Not Detected		Not Detected		Not Detected		Not Detected
Lab 395	100 %	Sample 3		Not Detected		Not Detected		Not Detected		Not Detected
Lab 396	100 %	Sample 3		Not Detected		Not Detected		Not Detected		Not Detected
Lab 397	100 %	Sample 3		Not Detected		Not Detected		Not Detected		Not Detected
Lab 398	100 %	Sample 3		Not Detected		Not Detected		Not Detected		Not Detected
Lab 399	80 %	Sample 3		Not Detected		Not Detected	32	Detected		Not Detected
Lab 400	60 %	Sample 3		Not Detected		Not Detected		Not Detected		Not Detected
Lab 401	100 %	Sample 3		Not Detected		Not Detected		Not Detected		Not Detected
Lab 402	80 %	Sample 3		Not Detected		Not Detected		Not Detected		Not Detected
Lab 403	100 %	Sample 3		Not Detected		Not Detected		Not Detected		Not Detected
Lab 404	100 %	Sample 3		Not Detected		Not Detected		Not Detected		Not Detected
Lab 405	100 %	Sample 3		Not Detected		Not Detected		Not Detected		Not Detected
Lab 406	100 %	Sample 3		Not Detected		Not Detected		Not Detected		Not Detected
Lab 407	100 %	Sample 3		Not Detected		Not Detected		Not Detected		Not Detected
Lab 408	100 %	Sample 3		Not Detected		Not Detected		Not Detected		Not Detected
Lab 409	100 %	Sample 3		Not Detected		Not Detected		Not Detected		Not Detected
Lab 410	100 %	Sample 3		Not Detected		Not Detected		Not Detected		Not Detected
Lab 411	100 %	Sample 3		Not Detected		Not Detected		Not Detected		Not Detected
Lab 412	100 %	Sample 3		Not Detected		Not Detected		Not Detected		Not Detected
Lab 413	100 %	Sample 3		Not Detected		Not Detected		Not Detected		Not Detected
Lab 414	100 %	Sample 3		Not Detected		Not Detected		Not Detected		Not Detected
Lab 415	100 %	Sample 3		Not Detected		Not Detected		Not Detected		Not Detected
Lab 416	100 %	Sample 3		Not Detected		Not Detected		Not Detected		Not Detected
Lab 417	100 %	Sample 3	32.09	Not Detected		Not Detected		Not Detected		Not Detected
Lab 418	80 %	Sample 3		Not Detected		Not Detected		Not Detected		Not Detected
Lab 419	100 %	Sample 3		Not Detected		Not Detected		Not Detected		Not Detected
Lab 420	100 %	Sample 3		Not Detected		Not Detected		Not Detected		Not Detected
Lab 421	80 %	Sample 3		Not Detected		Not Detected		Not Detected		Not Detected
Lab 422	100 %	Sample 3		Not Detected		Not Detected		Not Detected		Not Detected
Lab 423	100 %	Sample 3		Not Detected		Not Detected		Not Detected		Not Detected
Lab 424	100 %	Sample 3		Not Detected		Not Detected		Not Detected		Not Detected
Lab 425	100 %	Sample 3		Not Detected		Not Detected		Not Detected		Not Detected
Lab 426	80 %	Sample 3		Not Detected		Not Detected		Not Detected		Not Detected
Lab 427	80 %	Sample 3		Not Detected		Not Detected		Not Detected		Not Detected
Lab 428	100 %	Sample 3		Not Detected		Not Detected		Not Detected		Not Detected
Lab 429	100 %	Sample 3		Not Detected		Not Detected		Not Detected		Not Detected
Lab 430	100 %	Sample 3		Not Detected		Not Detected		Not Detected		Not Detected
Lab 431	100 %	Sample 3		Not Detected		Not Detected		Not Detected		Not Detected
Lab 432	80 %	Sample 3		Not Detected		Not Detected		Not Detected		Not Detected
Lab 433	100 %	Sample 3		Not Detected		Not Detected		Not Detected		Not Detected
Lab 434	100 %	Sample 3		Not Detected		Not Detected		Not Detected		Not Detected
Lab 435	100 %	Sample 3		Not Detected		Not Detected		Not Detected		Not Detected
Lab 436	80 %	Sample 3		Not Detected		Not Detected		Not Detected		Not Detected
Lab 437	80 %	Sample 3		Not Detected		Not Detected		Not Detected		Not Detected
Lab 438	80 %	Sample 3		Not Detected		Not Detected		Not Detected		Not Detected
Lab 439	100 %	Sample 3		Not Detected		Not Detected		Not Detected		Not Detected
Lab 440	80 %	Sample 3		Not Detected		Not Detected		Not Detected		Not Detected
Lab 441	80 %	Sample 3		Not Detected		Not Detected		Not Detected		Not Detected
Lab 442	80 %	Sample 3		Not Detected		Not Detected		Not Detected		Not Detected
Lab 443	100 %	Sample 3		Not Detected		Not Detected		Not Detected		Not Detected
Lab 444	80 %	Sample 3		Not Detected		Not Detected		Not Detected		Not Detected
Lab 445	100 %	Sample 3		Not Detected		Not Detected		Not Detected		Not Detected
Lab 446	100 %	Sample 3		Not Detected		Not Detected		Not Detected		Not Detected
Lab 447	80 %	Sample 3		Not Detected		Not Detected		Not Detected		Not Detected
Lab 448	100 %	Sample 3		Not Detected		Not Detected		Not Detected		Not Detected
Lab 449	100 %	Sample 3		Not Detected		Not Detected		Not Detected		Not Detected
Lab 450	80 %	Sample 3		Not Detected		Not Detected		Not Detected		Not Detected
Lab 451	1	Sample 3		Not Tested		Not Tested		Not Detected		Not Detected
Lab 452	100 %	Sample 3		Not Detected		Not Detected		Not Detected		Not Detected
Lab 453	100 %	Sample 3		Not Detected		Not Detected		Not Detected		Not Detected
Lab 454	100 %	Sample 3		Not Detected		Not Detected		Not Detected		Not Detected
Lab 455	100 %	Sample 3		Not Detected		Not Detected		Not Detected		Not Detected
Lab 456	100 %	Sample 3		Not Detected		Not Detected		Not Detected		Not Detected
Lab 457	100 %	Sample 3		Not Detected		Not Detected		Not Detected		Not Detected
Lab 458	100 %	Sample 3		Not Detected		Not Detected		Not Detected		Not Detected
Lab 459	100 %	Sample 3		Not Detected		Not Detected		Not Detected		Not Detected
Lab 460	80 %	Sample 3		Not Detected		Not Detected		Not Detected		Not Detected
Lab 461	100 %	Sample 3		Not Detected		Not Detected		Not Detected		Not Detected
Lab 462	100 %	Sample 3		Not Detected		Not Detected		Not Detected		Not Detected
Lab 463	100 %	Sample 3		Not Detected		Not Detected		Not Detected		Not Detected
Lab 464	80 %	Sample 3		Not Detected		Not Detected		Not Detected		Not Detected
Lab 465	80 %	Sample 3		Not Detected		Not Detected		Not Detected		Not Detected
Lab 466	100 %	Sample 3		Not Detected		Not Detected		Not Detected		Not Detected
Lab 467	80 %	Sample 3		Not Detected		Not Detected		Not Detected		Not Detected
Lab 468	100 %	Sample 3		Not Detected		Not Detected		Not Detected		Not Detected
Lab 469	80 %	Sample 3		Not Detected		Not Detected		Not Detected		Not Detected
Lab 470	100 %	Sample 3		Not Detected		Not Detected		Not Detected		Not Detected
Lab 471	1	Sample 3		Not Detected		Not Detected		Not Detected		Not Detected
Lab 472	100 %	Sample 3		Not Detected		Not Detected		Not Detected		Not Detected
Lab 473	100 %	Sample 3		Not Detected		Not Detected		Not Detected		Not Detected
Lab 474	100 %	Sample 3		Not Detected		Not Detected		Not Detected		Not Detected
Lab 475	80 %	Sample 3		Not Detected		Not Detected		Not Detected		Not Detected
Lab 476	60 %	Sample 3		Not Tested		Not Tested		Not Detected		Not Detected
Lab 477	100 %	Sample 3		Not Detected		Not Detected		Not Detected		Not Detected
Lab 478	100 %	Sample 3		Not Detected		Not Detected		Not Detected		Not Detected
Lab 479	100 %	Sample 3		Not Detected		Not Detected		Not Detected		Not Detected
Lab 480	100 %	Sample 3		Not Detected		Not Detected		Not Detected		Not Detected
Lab 481	100 %	Sample 3		Not Detected		Not Detected		Not Detected		Not Detected
Lab 482	100 %	Sample 3		Not Detected		Not Detected		Not Detected		Not Detected
Lab 483	100 %	Sample 3		Not Detected		Not Detected		Not Detected		Not Detected
Lab 484	100 %	Sample 3		Not Detected		Not Detected		Not Detected		Not Detected
Lab 485	100 %	Sample 3		Not Detected		Not Detected		Not Detected		Not Detected
Lab 486	100 %	Sample 3		Not Detected		Not Detected		Not Detected		Not Detected
Lab 487	100 %	Sample 3		Not Detected		Not Detected		Not Detected		Not Detected
Lab 488	80 %	Sample 3		Not Detected		Not Detected		Not Detected		Not Detected
Lab 489	100 %	Sample 3		Not Detected		Not Detected		Not Detected		Not Detected
Lab 490	60 %	Sample 3		Not Detected		Not Detected		Not Detected		Not Detected
Lab 491	100 %	Sample 3		Not Detected		Not Detected		Not Detected		Not Detected
Lab 492	100 %	Sample 3		Not Detected		Not Detected		Not Detected		Not Detected
Lab 493	100 %	Sample 3		Not Detected		Not Detected		Not Detected		Not Detected
Lab 494	100 %	Sample 3		Not Detected		Not Detected		Not Detected		Not Detected
Lab 495	100 %	Sample 3		Not Detected		Not Detected		Not Detected		Not Detected
Lab 496	100 %	Sample 3		Not Detected		Not Detected		Not Detected		Not Detected
Lab 497	100 %	Sample 3		Not Detected		Not Detected		Not Detected		Not Detected
Lab 498	80 %	Sample 3		Not Detected		Not Detected		Not Detected		Not Detected
Lab 499	1	Sample 3		Not Tested		Not Tested		Not Detected		Not Detected
Lab 500	100 %	Sample 3		Not Detected		Not Detected		Not Detected		Not Detected
Lab 501	80 %	Sample 3		Not Detected		Not Detected		Not Detected		Not Detected
Lab 502	100 %	Sample 3		Not Detected		Not Detected		Not Detected		Not Detected
Lab 503	100 %	Sample 3		Not Detected		Not Detected		Not Detected		Not Detected
Lab 504	80 %	Sample 3		Not Detected		Not Detected		Not Detected		Not Detected
Lab 505	100 %	Sample 3		Not Detected		Not Detected		Not Detected		Not Detected
Lab 506	0.8	Sample 3		Not Detected		Not Detected		Not Detected		Not Detected
Lab 507	100 %	Sample 3		Not Detected		Not Detected		Not Detected		Not Detected
Lab 508	100 %	Sample 3		Not Detected		Not Detected		Not Detected		Not Detected
Lab 509	80 %	Sample 3		Not Detected		Not Detected		Not Detected		Not Detected
Lab 510	80 %	Sample 3		Not Detected		Not Detected		Not Detected		Not Detected
Lab 511	80 %	Sample 3		Not Detected		Not Detected		Not Detected		Not Detected
Lab 512	100 %	Sample 3		Not Detected		Not Detected		Not Detected		Not Detected
Lab 513	80 %	Sample 3		Not Detected		Not Detected		Not Detected		Not Detected
Lab 514	80 %	Sample 3		Not Detected		Not Detected		Not Detected		Not Detected
Lab 515	100 %	Sample 3		Not Detected		Not Detected		Not Detected		Not Detected
Lab 516	100 %	Sample 3		Not Detected		Not Detected		Not Detected		Not Detected
Lab 517	100 %	Sample 3		Not Detected		Not Detected		Not Detected		Not Detected
Lab 518	100 %	Sample 3		Not Detected		Not Detected		Not Detected		Not Detected
Lab 519	80 %	Sample 3		Not Detected		Not Detected		Not Detected		Not Detected
Lab 520	60 %	Sample 3		Not Detected		Not Detected		Not Detected		Not Detected
Lab 521	100 %	Sample 3		Not Detected		Not Detected		Not Detected		Not Detected
Lab 522	80 %	Sample 3		Not Detected		Not Detected		Not Detected		Not Detected
Lab 523	100 %	Sample 3		Not Detected		Not Detected		Not Detected		Not Detected
Lab 524	80 %	Sample 3		Not Detected		Not Detected	34.4	Detected		Not Detected
Lab 525	80 %	Sample 3		Not Detected		Not Detected		Not Detected		Not Detected
Lab 526	100 %	Sample 3		Not Detected		Not Detected		Not Detected		Not Detected
Lab 527	80 %	Sample 3		Not Detected		Not Detected		Not Detected		Not Detected
Lab 528	100 %	Sample 3		Not Detected		Not Detected		Not Detected		Not Detected
Lab 529	100 %	Sample 3		Not Detected		Not Detected		Not Detected		Not Detected
Lab 530	80 %	Sample 3		Not Detected		Not Detected	33	Detected		Not Detected
Lab 531	100 %	Sample 3		Not Detected		Not Detected		Not Detected		Not Detected
Lab 532	100 %	Sample 3		Not Detected		Not Detected		Not Detected		Not Detected
Lab 533	80 %	Sample 3		Not Detected		Not Detected		Not Detected		Not Detected
Lab 534	80 %	Sample 3		Not Detected		Not Detected		Not Detected		Not Detected
Lab 535	80 %	Sample 3		Not Detected		Not Detected		Not Detected		Not Detected
Lab 536	80 %	Sample 3		Not Detected		Not Detected		Not Detected		Not Detected
Lab 537	100 %	Sample 3		Not Detected		Not Detected		Not Detected		Not Detected
Lab 538	100 %	Sample 3		Not Detected		Not Detected		Not Detected		Not Detected
Lab 539	100 %	Sample 3		Not Detected		Not Detected		Not Detected		Not Detected
Lab 540	100 %	Sample 3		Not Detected		Not Detected		Not Detected		Not Detected
Lab 541	80 %	Sample 3		Not Detected		Not Detected		Not Detected		Not Detected
Lab 542	100 %	Sample 3		Not Detected		Not Detected		Not Detected		Not Detected
Lab 543	100 %	Sample 3		Not Detected		Not Detected		Not Detected		Not Detected
Lab 544	100 %	Sample 3		Not Detected		Not Detected		Not Detected		Not Detected
Lab 545	80 %	Sample 3	30.7	Not Detected		Not Detected		Not Detected		Not Detected
Lab 546	80 %	Sample 3		Not Detected		Not Detected		Not Detected		Not Detected
Lab 547	80 %	Sample 3		Not Detected		Not Detected		Not Detected		Not Detected
Lab 548	80 %	Sample 3		Not Detected		Not Detected		Not Detected		Not Detected
Lab 549	100 %	Sample 3		Not Detected		Not Detected		Not Detected		Not Detected
Lab 550	100 %	Sample 3		Not Detected		Not Detected		Not Detected		Not Detected
Lab 551	100 %	Sample 3		Not Detected		Not Detected		Not Detected		Not Detected
Lab 552	100 %	Sample 3		Not Detected		Not Detected		Not Detected		Not Detected
Lab 553	100 %	Sample 3		Not Detected		Not Detected		Not Detected		Not Detected
Lab 554	0.4	Sample 3		Not Tested		Not Tested	34	Detected		Not Detected
Lab 555	100 %	Sample 3		Not Detected		Not Detected		Not Detected		Not Detected
Lab 556	100 %	Sample 3		Not Detected		Not Detected		Not Detected		Not Detected
Lab 557	80 %	Sample 3		Not Detected		Not Detected		Not Detected		Not Detected
Lab 558	80 %	Sample 3		Not Detected		Not Detected		Not Detected		Not Detected
Lab 559	100 %	Sample 3		Not Detected		Not Detected		Not Detected		Not Detected
Lab 560	100 %	Sample 3		Not Detected		Not Detected		Not Detected		Not Detected
Lab 561	100 %	Sample 3		Not Detected		Not Detected		Not Detected		Not Detected
Lab 562	100 %	Sample 3		Not Detected		Not Detected		Not Detected		Not Detected
Lab 563	100 %	Sample 3		Not Detected		Not Detected		Not Detected		Not Detected
Lab 564	100 %	Sample 3		Not Detected		Not Detected		Not Detected		Not Detected
Lab 565	100 %	Sample 3		Not Detected		Not Detected		Not Detected		Not Detected
Lab 566	100 %	Sample 3		Not Detected		Not Detected		Not Detected		Not Detected
Lab 567	100 %	Sample 3		Not Detected		Not Detected		Not Detected		Not Detected
Lab 568	0.8	Sample 3		Not Detected		Not Detected		Not Detected		Not Detected
Lab 569	100 %	Sample 3		Not Detected		Not Detected		Not Detected		Not Detected
Lab 570	80 %	Sample 3		Not Detected		Not Detected		Not Detected		Not Detected
Lab 571	100 %	Sample 3		Not Detected		Not Detected		Not Detected		Not Detected
Lab 572	100 %	Sample 3		Not Detected		Not Detected		Not Detected		Not Detected
Lab 573	80 %	Sample 3		Not Detected		Not Detected		Not Detected		Not Detected
Lab 574	100 %	Sample 3		Not Detected		Not Detected		Not Detected		Not Detected
Lab 575	100 %	Sample 3		Not Detected		Not Detected		Not Detected		Not Detected
Lab 576	100 %	Sample 3		Not Detected		Not Detected		Not Detected		Not Detected
Lab 577	100 %	Sample 3		Not Detected		Not Detected		Not Detected		Not Detected
Lab 578	100 %	Sample 3		Not Detected		Not Detected		Not Detected		Not Detected
Lab 579	100 %	Sample 3		Not Detected		Not Detected		Not Detected		Not Detected
Lab 580	80 %	Sample 3		Not Detected		Not Detected		Not Detected		Not Detected
Lab 581	80 %	Sample 3		Not Detected		Not Detected		Not Detected		Not Detected
Lab 582	100 %	Sample 3		Not Detected		Not Detected		Not Detected		Not Detected
Lab 583	100 %	Sample 3		Not Detected		Not Detected		Not Detected		Not Detected
Lab 584	100 %	Sample 3		Not Detected		Not Detected		Not Detected		Not Detected
Lab 585	100 %	Sample 3		Not Detected		Not Detected		Not Detected		Not Detected
Lab 586	100 %	Sample 3		Not Detected		Not Detected		Not Detected		Not Detected
Lab 587	80 %	Sample 3		Not Detected		Not Detected		Not Detected		Not Detected
Lab 588	100 %	Sample 3		Not Detected		Not Detected		Not Detected		Not Detected
Lab 589	80 %	Sample 3		Not Detected		Not Detected		Not Detected		Not Detected
Lab 590	100 %	Sample 3		Not Detected		Not Detected		Not Detected		Not Detected
Lab 591	80 %	Sample 3		Not Detected		Not Detected		Not Detected		Not Detected
Lab 592	100 %	Sample 3		Not Detected		Not Detected		Not Detected		Not Detected
Lab 593	100 %	Sample 3		Not Detected		Not Detected		Not Detected		Not Detected
Lab 594	100 %	Sample 3		Not Detected		Not Detected		Not Detected		Not Detected
Lab 595	100 %	Sample 3		Not Detected		Not Detected		Not Detected		Not Detected
Lab 596	100 %	Sample 3		Not Detected		Not Detected		Not Detected		Not Detected
Lab 597	80 %	Sample 3		Not Detected		Not Detected		Not Detected		Not Detected
Lab 598	80 %	Sample 3		Not Detected		Not Detected		Not Detected		Not Detected
Lab 599	80 %	Sample 3		Not Detected		Not Detected		Not Detected		Not Detected
Lab 600	100 %	Sample 3		Not Detected		Not Detected		Not Detected		Not Detected
Lab 601	100 %	Sample 3		Not Detected		Not Detected		Not Detected		Not Detected
Lab 602	100 %	Sample 3		Not Detected		Not Detected		Not Detected		Not Detected
Lab 603	60 %	Sample 3		Not Detected		Not Detected		Not Detected		Not Detected
Lab 604	80 %	Sample 3	32	Not Detected		Not Detected		Not Detected		Not Detected
Lab 605	80 %	Sample 3		Not Detected		Not Detected		Not Detected		Not Detected
Lab 606	100 %	Sample 3		Not Detected		Not Detected		Not Detected		Not Detected
Lab 607	80 %	Sample 3		Not Detected		Not Detected		Not Detected		Not Detected
Lab 608	100 %	Sample 3		Not Detected		Not Detected		Not Detected		Not Detected
Lab 609	100 %	Sample 3		Not Detected		Not Detected		Not Detected		Not Detected
Lab 610	100 %	Sample 3		Not Detected		Not Detected		Not Detected		Not Detected
Lab 611	100 %	Sample 3		Not Detected		Not Detected		Not Detected		Not Detected
Lab 612	100 %	Sample 3		Not Detected		Not Detected		Not Detected		Not Detected
Lab 613	80 %	Sample 3		Not Detected		Not Detected		Not Detected		Not Detected
Lab 614	100 %	Sample 3		Not Detected		Not Detected		Not Detected		Not Detected
Lab 615	80 %	Sample 3		Not Detected		Not Detected		Not Detected		Not Detected
Lab 616	100 %	Sample 3		Not Detected		Not Detected		Not Detected		Not Detected
Lab 617	100 %	Sample 3		Not Detected		Not Detected		Not Detected		Not Detected
Lab 618	60 %	Sample 3		Not Detected		Not Detected		Not Detected		Not Detected
Lab 619	100 %	Sample 3		Not Detected		Not Detected		Not Detected		Not Detected
Lab 620	80 %	Sample 3		Not Tested		Not Tested		Not Detected		Not Detected
Lab 621	100 %	Sample 3		Not Detected		Not Detected		Not Detected		Not Detected
Lab 622	80 %	Sample 3		Not Detected		Not Detected		Not Detected		Not Detected
Lab 623	100 %	Sample 3		Not Detected		Not Detected		Not Detected		Not Detected
Lab 624	80 %	Sample 3		Not Detected		Not Detected		Not Detected		Not Detected
Lab 625	80 %	Sample 3		Not Detected		Not Detected		Not Detected		Not Detected
Lab 626	100 %	Sample 3		Not Detected		Not Detected		Not Detected		Not Detected
Lab 627	100 %	Sample 3		Not Detected		Not Detected		Not Detected		Not Detected
Lab 628	80 %	Sample 3		Not Detected		Not Detected		Not Detected		Not Detected
Lab 629	100 %	Sample 3		Not Detected		Not Detected		Not Detected		Not Detected
Lab 630	100 %	Sample 3		Not Detected		Not Detected		Not Detected		Not Detected
Lab 631	100 %	Sample 3		Not Detected		Not Detected		Not Detected		Not Detected
Lab 632	100 %	Sample 3		Not Detected		Not Detected		Not Detected		Not Detected
Lab 633	80 %	Sample 3		Not Detected		Not Detected		Not Detected		Not Detected
Lab 634	100 %	Sample 3		Not Detected		Not Detected		Not Detected		Not Detected
Lab 635	100 %	Sample 3		Not Detected		Not Detected		Not Detected		Not Detected
Lab 636	100 %	Sample 3		Not Detected		Not Detected		Not Detected		Not Detected
Lab 637	100 %	Sample 3		Not Detected		Not Detected		Not Detected		Not Detected
Lab 638	100 %	Sample 3		Not Detected		Not Detected		Not Detected		Not Detected
Lab 639	100 %	Sample 3		Not Detected		Not Detected		Not Detected		Not Detected
Lab 640	80 %	Sample 3		Not Detected		Not Detected		Not Detected		Not Detected
Lab 641	80 %	Sample 3		Not Detected		Not Detected		Not Detected		Not Detected
Lab 642	100 %	Sample 3		Not Detected		Not Detected		Not Detected		Not Detected
Lab 643	100 %	Sample 3		Not Detected		Not Detected		Not Detected		Not Detected
Lab 644	80 %	Sample 3		Not Detected		Not Detected		Not Detected		Not Detected
Lab 645	100 %	Sample 3		Not Detected		Not Detected		Not Detected		Not Detected
Lab 646	100 %	Sample 3		Not Detected		Not Detected		Not Detected		Not Detected
Lab 647	100 %	Sample 3		Not Detected		Not Detected		Not Detected		Not Detected
Lab 648	80 %	Sample 3		Not Detected		Not Detected		Not Detected		Not Detected
Lab 649	100 %	Sample 3		Not Detected		Not Detected		Not Detected		Not Detected
Lab 650	100 %	Sample 3		Not Detected		Not Detected		Not Detected		Not Detected
Lab 651	0.8	Sample 3		Not Detected		Not Detected		Not Detected		Not Detected
Lab 652	1	Sample 3		Not Tested		Not Tested		Not Detected		Not Detected
Lab 653	100 %	Sample 3		Not Detected		Not Detected		Not Detected		Not Detected
Lab 654	100 %	Sample 3		Not Detected		Not Detected		Not Detected		Not Detected
Lab 655	100 %	Sample 3		Not Detected		Not Detected		Not Detected		Not Detected
Lab 656	100 %	Sample 3		Not Detected		Not Detected		Not Detected		Not Detected
Lab 657	100 %	Sample 3		Not Detected		Not Detected		Not Detected		Not Detected
Lab 658	100 %	Sample 3		Not Detected		Not Detected		Not Detected		Not Detected
Lab 659	100 %	Sample 3		Not Detected		Not Detected		Not Detected		Not Detected
Lab 660	100 %	Sample 3		Not Detected		Not Detected		Not Detected		Not Detected
Lab 661	100 %	Sample 3		Not Detected		Not Detected		Not Detected		Not Detected
Lab 662	100 %	Sample 3		Not Detected		Not Detected		Not Detected		Not Detected
Lab 663	100 %	Sample 3		Not Detected		Not Detected		Not Detected		Not Detected
Lab 664	100 %	Sample 3		Not Detected		Not Detected		Not Detected		Not Detected
Lab 665	100 %	Sample 3		Not Detected		Not Detected		Not Detected		Not Detected
Lab 666	100 %	Sample 3		Not Detected		Not Detected		Not Detected		Not Detected
Lab 667	80 %	Sample 3		Not Detected		Not Detected		Not Detected		Not Detected
Lab 668	100 %	Sample 3		Not Detected		Not Detected		Not Detected		Not Detected
Lab 669	100 %	Sample 3		Not Detected		Not Detected		Not Detected		Not Detected
Lab 670	100 %	Sample 3		Not Detected		Not Detected		Not Detected		Not Detected
Lab 671	100 %	Sample 3		Not Detected		Not Detected		Not Detected		Not Detected
Lab 672	100 %	Sample 3		Not Detected		Not Detected		Not Detected		Not Detected
Lab 673	100 %	Sample 3		Not Detected		Not Detected		Not Detected		Not Detected
Lab 674	100 %	Sample 3		Not Detected		Not Detected		Not Detected		Not Detected
Lab 675	80 %	Sample 3		Not Detected		Not Detected		Not Detected		Not Detected
Lab 676	100 %	Sample 3		Not Detected		Not Detected		Not Detected		Not Detected
Lab 677	100 %	Sample 3		Not Detected		Not Detected		Not Detected		Not Detected
Lab 678	100 %	Sample 3		Not Detected		Not Detected		Not Detected		Not Detected
Lab 679	80 %	Sample 3		Not Detected		Not Detected		Not Detected		Not Detected
Lab 680	100 %	Sample 3		Not Detected		Not Detected		Not Detected		Not Detected
Lab 681	100 %	Sample 3		Not Detected		Not Detected		Not Detected		Not Detected
Lab 682	80 %	Sample 3		Not Detected		Not Detected		Not Detected		Not Detected
Lab 683	100 %	Sample 3		Not Detected		Not Detected		Not Detected		Not Detected
Lab 684	1	Sample 3		Not Detected		Not Detected		Not Detected		Not Detected
Lab 685	100 %	Sample 3		Not Detected		Not Detected		Not Detected		Not Detected
Lab 686	100 %	Sample 3		Not Detected		Not Detected		Not Detected		Not Detected
Lab 687	100 %	Sample 3		Not Detected		Not Detected		Not Detected		Not Detected
Lab 688	100 %	Sample 3		Not Detected		Not Detected		Not Detected		Not Detected
Lab 689	80 %	Sample 3		Not Detected		Not Detected		Not Detected		Not Detected
Lab 690	100 %	Sample 3		Not Detected		Not Detected		Not Detected		Not Detected
Lab 691	100 %	Sample 3		Not Detected		Not Detected		Not Detected		Not Detected
Lab 692	80 %	Sample 3		Not Detected		Not Detected		Not Detected		Not Detected
Lab 693	100 %	Sample 3		Not Detected		Not Detected		Not Detected		Not Detected
Lab 694	100 %	Sample 3		Not Detected		Not Detected		Not Detected		Not Detected
Lab 695	100 %	Sample 3		Not Detected		Not Detected		Not Detected		Not Detected
Lab 696	100 %	Sample 3		Not Detected		Not Detected		Not Detected		Not Detected
Lab 697	100 %	Sample 3		Not Detected		Not Detected		Not Detected		Not Detected
Lab 698	100 %	Sample 3		Not Detected		Not Detected		Not Detected		Not Detected
Lab 699	100 %	Sample 3		Not Detected		Not Detected		Not Detected		Not Detected
Lab 700	100 %	Sample 3		Not Detected		Not Detected		Not Detected		Not Detected
Lab 701	100 %	Sample 3		Not Detected		Not Detected		Not Detected		Not Detected
Lab 702	100 %	Sample 3		Not Detected		Not Detected		Not Detected		Not Detected
Lab 703	40 %	Sample 3		Not Detected		Not Detected		Not Detected		Not Detected
Lab 704	100 %	Sample 3		Not Detected		Not Detected		Not Detected		Not Detected
Lab 705	100 %	Sample 3		Not Detected		Not Detected		Not Detected		Not Detected
Lab 706	100 %	Sample 3		Not Detected		Not Detected		Not Detected		Not Detected
Lab 707	60 %	Sample 3		Not Detected		Not Detected		Not Detected		Not Detected
Lab 708	100 %	Sample 3		Not Detected		Not Detected		Not Detected		Not Detected
Lab 709	80 %	Sample 3		Not Detected		Not Detected		Not Detected		Not Detected
Lab 710	80 %	Sample 3		Not Detected		Not Detected		Not Detected		Not Detected
Lab 711	100 %	Sample 3		Not Detected		Not Detected		Not Detected		Not Detected
Lab 712	80 %	Sample 3		Not Detected		Not Detected		Not Detected		Not Detected
Lab 713	100 %	Sample 3		Not Detected		Not Detected		Not Detected		Not Detected
Lab 714	100 %	Sample 3		Not Detected		Not Detected		Not Detected		Not Detected
Lab 715	80 %	Sample 3		Not Detected		Not Detected		Not Detected		Not Detected
Lab 716	100 %	Sample 3		Not Detected		Not Detected		Not Detected		Not Detected
Lab 717	80 %	Sample 3		Not Detected		Not Detected		Not Detected		Not Detected
Lab 718	100 %	Sample 3		Not Detected		Not Detected		Not Detected		Not Detected
Lab 719	100 %	Sample 3		Not Detected		Not Detected		Not Detected		Not Detected
Lab 720	100 %	Sample 3		Not Detected		Not Detected		Not Detected		Not Detected
Lab 721	100 %	Sample 3		Not Detected		Not Detected		Not Detected		Not Detected
Lab 722	100 %	Sample 3		Not Detected		Not Detected		Not Detected		Not Detected
Lab 723	100 %	Sample 3		Not Detected		Not Detected		Not Detected		Not Detected
Lab 724	60 %	Sample 3		Not Detected		Not Detected		Not Detected		Not Detected
Lab 725	100 %	Sample 3		Not Detected		Not Detected		Not Detected		Not Detected
Lab 726	80 %	Sample 3		Not Detected		Not Detected		Not Detected		Not Detected
Lab 727	100 %	Sample 3		Not Detected		Not Detected		Not Detected		Not Detected
Lab 728	80 %	Sample 3		Not Detected		Not Detected		Not Detected		Not Detected
Lab 729	100 %	Sample 3		Not Detected		Not Detected		Not Detected		Not Detected
Lab 730	100 %	Sample 3		Not Detected		Not Detected		Not Detected		Not Detected
Lab 731	100 %	Sample 3		Not Detected		Not Detected		Not Detected		Not Detected
Lab 732	100 %	Sample 3		Not Detected		Not Detected		Not Detected		Not Detected
Lab 733	100 %	Sample 3		Not Detected		Not Detected		Not Detected		Not Detected
Lab 734	100 %	Sample 3		Not Detected		Not Detected		Not Detected		Not Detected
Lab 735	80 %	Sample 3		Not Detected		Not Detected		Not Detected		Not Detected
Lab 736	100 %	Sample 3		Not Detected		Not Detected		Not Detected		Not Detected
Lab 737	100 %	Sample 3		Not Detected		Not Detected		Not Detected		Not Detected
Lab 738	80 %	Sample 3		Not Detected		Not Detected		Not Detected		Not Detected
Lab 739	100 %	Sample 3		Not Detected		Not Detected		Not Detected		Not Detected
Lab 740	100 %	Sample 3		Not Detected		Not Detected		Not Detected		Not Detected
Lab 741	80 %	Sample 3		Not Detected		Not Detected		Not Detected		Not Detected
Lab 742	80 %	Sample 3		Not Detected		Not Detected		Not Detected		Not Detected
Lab 743	100 %	Sample 3		Not Detected		Not Detected		Not Detected		Not Detected
Lab 744	100 %	Sample 3		Not Detected		Not Detected		Not Detected		Not Detected
Lab 745	100 %	Sample 3		Not Detected		Not Detected		Not Detected		Not Detected
Lab 746	80 %	Sample 3		Not Detected		Not Detected		Not Detected		Not Detected
Lab 747	100 %	Sample 3		Not Detected		Not Detected		Not Detected		Not Detected
Lab 748	100 %	Sample 3		Not Detected		Not Detected		Not Detected		Not Detected
Lab 749	80 %	Sample 3		Not Detected		Not Detected		Not Detected		Not Detected
Lab 750	100 %	Sample 3		Not Detected		Not Detected		Not Detected		Not Detected
Lab 751	100 %	Sample 3		Not Detected		Not Detected		Not Detected		Not Detected
Lab 752	100 %	Sample 3		Not Detected		Not Detected		Not Detected		Not Detected
Lab 753	100 %	Sample 3		Not Detected		Not Detected		Not Detected		Not Detected
Lab 754	100 %	Sample 3		Not Detected		Not Detected		Not Detected		Not Detected
Lab 755	1	Sample 3		Not Tested		Not Tested		Not Detected		Not Detected
Lab 756	100 %	Sample 3		Not Detected		Not Detected		Not Detected		Not Detected
Lab 757	100 %	Sample 3		Not Detected		Not Detected		Not Detected		Not Detected
Lab 758	60 %	Sample 3		Not Detected		Not Detected		Not Detected		Not Detected
Lab 759	80 %	Sample 3		Not Detected		Not Detected		Not Detected		Not Detected
Lab 760	100 %	Sample 3		Not Detected		Not Detected		Not Detected		Not Detected
Lab 761	80 %	Sample 3		Not Detected		Not Detected		Not Detected		Not Detected
Lab 762	100 %	Sample 3		Not Detected		Not Detected		Not Detected		Not Detected
Lab 763	60 %	Sample 3		Not Detected		Not Detected		Not Detected		Not Detected
Lab 764	100 %	Sample 3		Not Detected		Not Detected		Not Detected		Not Detected
Lab 765	80 %	Sample 3		Not Detected		Not Detected		Not Detected		Not Detected
Lab 766	100 %	Sample 3		Not Detected		Not Detected		Not Detected		Not Detected
Lab 767	100 %	Sample 3		Not Detected		Not Detected		Not Detected		Not Detected
Lab 768	100 %	Sample 3		Not Detected		Not Detected		Not Detected		Not Detected
Lab 769	80 %	Sample 3		Not Tested		Not Tested	34	Detected		Not Detected
Lab 770	80 %	Sample 3		Not Detected		Not Detected		Not Detected		Not Detected
Lab 771	100 %	Sample 3		Not Detected		Not Detected		Not Detected		Not Detected
Lab 772	100 %	Sample 3		Not Detected		Not Detected		Not Detected		Not Detected
Lab 773	100 %	Sample 3		Not Detected		Not Detected		Not Detected		Not Detected
Lab 774	100 %	Sample 3		Not Detected		Not Detected		Not Detected		Not Detected
Lab 775	80 %	Sample 3		Not Detected		Not Detected		Not Detected		Not Detected
Lab 776	60 %	Sample 3		Not Detected		Not Detected		Not Detected		Not Detected
Lab 777	100 %	Sample 3		Not Detected		Not Detected		Not Detected		Not Detected
Lab 778	80 %	Sample 3		Not Detected		Not Detected		Not Detected		Not Detected
Lab 779	100 %	Sample 3		Not Detected		Not Detected		Not Detected		Not Detected
Lab 780	100 %	Sample 3		Not Detected		Not Detected		Not Detected		Not Detected
Lab 781	100 %	Sample 3		Not Detected		Not Detected		Not Detected		Not Detected
Lab 782	100 %	Sample 3		Not Detected		Not Detected		Not Detected		Not Detected
Lab 783	100 %	Sample 3		Not Detected		Not Detected		Not Detected		Not Detected
Lab 784	100 %	Sample 3		Not Detected		Not Detected		Not Detected		Not Detected
Lab 785	100 %	Sample 3		Not Detected		Not Detected		Not Detected		Not Detected
Lab 786	100 %	Sample 3		Not Detected		Not Detected		Not Detected		Not Detected
Lab 787	100 %	Sample 3		Not Detected		Not Detected		Not Detected		Not Detected
Lab 788	100 %	Sample 3		Not Detected		Not Detected		Not Detected		Not Detected
Lab 789	100 %	Sample 3		Not Detected		Not Detected		Not Detected		Not Detected
Lab 790	100 %	Sample 3		Not Detected		Not Detected		Not Detected		Not Detected
Lab 791	100 %	Sample 3		Not Detected		Not Detected		Not Detected		Not Detected
Lab 792	100 %	Sample 3		Not Detected		Not Detected		Not Detected		Not Detected
Lab 793	100 %	Sample 3		Not Detected		Not Detected		Not Detected		Not Detected
Lab 794	80 %	Sample 3		Not Detected		Not Detected		Not Detected		Not Detected
Lab 795	80 %	Sample 3		Not Detected		Not Detected		Not Detected		Not Detected
Lab 796	60 %	Sample 3		Not Detected		Not Detected		Not Detected		Not Detected
Lab 797	80 %	Sample 3		Not Detected		Not Detected		Not Detected		Not Detected
Lab 798	80 %	Sample 3		Not Detected		Not Detected		Not Detected		Not Detected
Lab 799	100 %	Sample 3		Not Detected		Not Detected		Not Detected		Not Detected
Lab 800	80 %	Sample 3		Not Detected		Not Detected		Not Detected		Not Detected
Lab 801	100 %	Sample 3		Not Detected		Not Detected		Not Detected		Not Detected
Lab 802	100 %	Sample 3		Not Detected		Not Detected		Not Detected		Not Detected
Lab 803	100 %	Sample 3		Not Detected		Not Detected		Not Detected		Not Detected
Lab 804	100 %	Sample 3		Not Detected		Not Detected		Not Detected		Not Detected
Lab 805	80 %	Sample 3		Not Detected		Not Detected	33.59	Detected		Detected
Lab 806	80 %	Sample 3		Not Detected		Not Detected		Not Detected		Not Detected
Lab 807	80 %	Sample 3		Not Detected		Not Detected		Not Detected		Not Detected
Lab 808	80 %	Sample 3		Not Detected		Not Detected	32.9	Detected		Not Detected
Lab 809	100 %	Sample 3		Not Detected		Not Detected		Not Detected		Not Detected
Lab 810	0.8	Sample 3		Not Detected		Not Detected		Not Detected		Not Detected
Lab 811	80 %	Sample 3		Not Detected		Not Detected		Not Detected		Not Detected
Lab 812	100 %	Sample 3		Not Detected		Not Detected		Not Detected		Not Detected
Lab 813	100 %	Sample 3		Not Detected		Not Detected		Not Detected		Not Detected
Lab 814	100 %	Sample 3		Not Detected		Not Detected		Not Detected		Not Detected
Lab 815	100 %	Sample 3		Not Detected		Not Detected		Not Detected		Not Detected
Lab 816	100 %	Sample 3		Not Detected		Not Detected		Not Detected		Not Detected
Lab 817	80 %	Sample 3		Not Detected		Not Detected		Not Detected		Not Detected
Lab 818	100 %	Sample 3		Not Detected		Not Detected		Not Detected		Not Detected
Lab 819	100 %	Sample 3		Not Detected		Not Detected		Not Detected		Not Detected
Lab 820	100 %	Sample 3		Not Detected		Not Detected		Not Detected		Not Detected
Lab 821	100 %	Sample 3		Not Detected		Not Detected		Not Detected		Not Detected
Lab 822	100 %	Sample 3		Not Detected		Not Detected		Not Detected		Not Detected
Lab 823	100 %	Sample 3		Not Detected		Not Detected		Not Detected		Not Detected
Lab 824	80 %	Sample 3		Not Detected		Not Detected		Not Detected		Not Detected
Lab 825	100 %	Sample 3		Not Detected		Not Detected		Not Detected		Not Detected
Lab 826	100 %	Sample 3		Not Detected		Not Detected		Not Detected		Not Detected
Lab 827	100 %	Sample 3		Not Detected		Not Detected		Not Detected		Not Detected
Lab 828	100 %	Sample 3		Not Detected		Not Detected		Not Detected		Not Detected
Lab 829	0.8	Sample 3		Not Detected		Not Detected		Not Detected		Not Detected
Lab 830	100 %	Sample 3		Not Detected		Not Detected		Not Detected		Not Detected
Lab 831	80 %	Sample 3		Not Detected		Not Detected		Not Detected		Not Detected
Lab 832	100 %	Sample 3		Not Detected		Not Detected		Not Detected		Not Detected
Lab 833	100 %	Sample 3		Not Detected		Not Detected		Not Detected		Not Detected
Lab 834	100 %	Sample 3		Not Detected		Not Detected		Not Detected		Not Detected
Lab 835	100 %	Sample 3		Not Detected		Not Detected		Not Detected		Not Detected
Lab 836	80 %	Sample 3		Not Detected		Not Detected		Not Detected		Not Detected
Lab 837	100 %	Sample 3		Not Detected		Not Detected		Not Detected		Not Detected
Lab 838	100 %	Sample 3		Not Detected		Not Detected		Not Detected		Not Detected
Lab 839	100 %	Sample 3		Not Detected		Not Detected		Not Detected		Not Detected
Lab 840	100 %	Sample 3		Not Detected		Not Detected		Not Detected		Not Detected
Lab 841	100 %	Sample 3		Not Detected		Not Detected		Not Detected		Not Detected
Lab 842	100 %	Sample 3		Not Detected		Not Detected		Not Detected		Not Detected
Lab 843	80 %	Sample 3		Not Detected		Not Detected		Not Detected		Not Detected
Lab 844	80 %	Sample 3		Not Detected		Not Detected		Not Detected		Not Detected
Lab 845	100 %	Sample 3		Not Detected		Not Detected		Not Detected		Not Detected
Lab 846	100 %	Sample 3		Not Detected		Not Detected		Not Detected		Not Detected
Lab 847	100 %	Sample 3		Not Detected		Not Detected		Not Detected		Not Detected
Lab 848	100 %	Sample 3		Not Detected		Not Detected		Not Detected		Not Detected
Lab 849	80 %	Sample 3		Not Detected		Not Detected		Not Detected		Not Detected
Lab 850	100 %	Sample 3		Not Detected		Not Detected		Not Detected		Not Detected
Lab 851	100 %	Sample 3		Not Detected		Not Detected		Not Detected		Not Detected
Lab 852	1	Sample 3		Not Detected		Not Detected		Not Detected		Not Detected
Lab 853	80 %	Sample 3		Not Detected		Not Detected		Not Detected		Not Detected
Lab 854	80 %	Sample 3		Not Detected		Not Detected		Not Detected		Not Detected
Lab 855	100 %	Sample 3		Not Detected		Not Detected		Not Detected		Not Detected
Lab 856	0.4	Sample 3		Not Detected		Not Detected		Not Detected		Not Detected
Lab 857	80 %	Sample 3		Not Detected		Not Detected		Not Detected		Not Detected
Lab 858	100 %	Sample 3		Not Detected		Not Detected		Not Detected		Not Detected
Lab 859	100 %	Sample 3		Not Detected		Not Detected		Not Detected		Not Detected
Lab 860	100 %	Sample 3		Not Detected		Not Detected		Not Detected		Not Detected
Lab 861	100 %	Sample 3		Not Detected		Not Detected		Not Detected		Not Detected
Lab 862	100 %	Sample 3		Not Detected		Not Detected		Not Detected		Not Detected
Lab 863	80 %	Sample 3		Not Detected		Not Detected		Not Detected		Not Detected
Lab 864	100 %	Sample 3		Not Detected		Not Detected		Not Detected		Not Detected
Lab 865	80 %	Sample 3		Not Detected		Not Detected		Not Detected		Not Detected
Lab 866	100 %	Sample 3		Not Detected		Not Detected		Not Detected		Not Detected
Lab 867	80 %	Sample 3		Not Detected		Not Detected		Not Detected		Not Detected
Lab 868	100 %	Sample 3		Not Detected		Not Detected		Not Detected		Not Detected
Lab 869	100 %	Sample 3		Not Detected		Not Detected		Not Detected		Not Detected
Lab 870	0.8	Sample 3		Not Detected		Not Detected		Not Detected		Not Detected
Lab 871	100 %	Sample 3		Not Detected		Not Detected		Not Detected		Not Detected
Lab 872	100 %	Sample 3		Not Detected		Not Detected		Not Detected		Not Detected
Lab 873	1	Sample 3		Not Tested		Not Tested		Not Detected		Not Detected
Lab 874	100 %	Sample 3		Not Detected		Not Detected		Not Detected		Not Detected
Lab 875	100 %	Sample 3		Not Detected		Not Detected		Not Detected		Not Detected
Lab 876	80 %	Sample 3		Not Detected		Not Detected	29.8	Detected		Not Detected
Lab 877	100 %	Sample 3		Not Detected		Not Detected		Not Detected		Not Detected
Lab 878	100 %	Sample 3		Not Detected		Not Detected		Not Detected		Not Detected
Lab 879	100 %	Sample 3		Not Detected		Not Detected		Not Detected		Not Detected
Lab 880	80 %	Sample 3		Not Detected		Not Detected		Not Detected		Not Detected
Lab 881	100 %	Sample 3		Not Detected		Not Detected		Not Detected		Not Detected
Lab 882	100 %	Sample 3		Not Detected		Not Detected		Not Detected		Not Detected
Lab 883	100 %	Sample 3		Not Detected		Not Detected		Not Detected		Not Detected
Lab 884	0.8	Sample 3		Not Tested		Not Tested	32.23	Detected	34.76	Detected
Lab 885	100 %	Sample 3		Not Detected		Not Detected		Not Detected		Not Detected
Lab 886	100 %	Sample 3		Not Detected		Not Detected		Not Detected		Not Detected
Lab 887	100 %	Sample 3		Not Detected		Not Detected		Not Detected		Not Detected
Lab 888	100 %	Sample 3		Not Detected		Not Detected		Not Detected		Not Detected
Lab 889	100 %	Sample 3		Not Detected		Not Detected		Not Detected		Not Detected
Lab 890	100 %	Sample 3		Not Detected		Not Detected		Not Detected		Not Detected
Lab 891	100 %	Sample 3		Not Detected		Not Detected		Not Detected		Not Detected
Lab 892	100 %	Sample 3		Not Detected		Not Detected		Not Detected		Not Detected
Lab 893	100 %	Sample 3		Not Detected		Not Detected		Not Detected		Not Detected
Lab 894	100 %	Sample 3		Not Detected		Not Detected		Not Detected		Not Detected
Lab 895	100 %	Sample 3		Not Detected		Not Detected		Not Detected		Not Detected
Lab 896	0.6	Sample 3		Not Tested		Not Tested	NA	NEGATIVE
Lab 897	100 %	Sample 3		Not Detected		Not Detected		Not Detected		Not Detected
Lab 898	100 %	Sample 3		Not Detected		Not Detected		Not Detected		Not Detected
Lab 899	80 %	Sample 3		Not Detected		Not Detected		Not Detected		Not Detected
Lab 900	100 %	Sample 3		Not Detected		Not Detected		Not Detected		Not Detected
Lab 901	100 %	Sample 3		Not Detected		Not Detected		Not Detected		Not Detected
Lab 902	80 %	Sample 3		Not Detected		Not Detected		Not Detected		Not Detected
Lab 903	80 %	Sample 3		Not Detected		Not Detected		Not Detected		Not Detected
Lab 904	100 %	Sample 3		Not Detected		Not Detected		Not Detected		Not Detected
Lab 905	100 %	Sample 3		Not Detected		Not Detected		Not Detected		Not Detected
Lab 906	100 %	Sample 3		Not Detected		Not Detected		Not Detected		Not Detected
Lab 907	80 %	Sample 3		Not Detected		Not Detected		Not Detected		Not Detected
Lab 908	0.8	Sample 3		Not Detected		Not Detected		Not Detected		Not Detected
Lab 909	100 %	Sample 3		Not Detected		Not Detected		Not Detected		Not Detected
Lab 910	100 %	Sample 3		Not Detected		Not Detected		Not Detected		Not Detected
Lab 911	60 %	Sample 3		Not Detected		Not Detected		Not Detected		Not Detected
Lab 912	100 %	Sample 3		Not Detected		Not Detected		Not Detected		Not Detected
Lab 913	100 %	Sample 3		Not Detected		Not Detected		Not Detected		Not Detected
Lab 914	100 %	Sample 3		Not Detected		Not Detected		Not Detected		Not Detected
Lab 915	100 %	Sample 3		Not Detected		Not Detected		Not Detected		Not Detected
Lab 916	80 %	Sample 3		Not Detected		Not Detected		Not Detected		Not Detected
Lab 917	100 %	Sample 3		Not Detected		Not Detected		Not Detected		Not Detected
Lab 918	100 %	Sample 3		Not Detected		Not Detected		Not Detected		Not Detected
Lab 919	0.8	Sample 3		Not Detected		Not Detected		Not Detected		Not Detected
Lab 920	100 %	Sample 3		Not Detected		Not Detected		Not Detected		Not Detected
Lab 921	100 %	Sample 3		Not Detected		Not Detected		Not Detected		Not Detected
Lab 922	100 %	Sample 3		Not Detected		Not Detected		Not Detected		Not Detected
Lab 923	100 %	Sample 3		Not Detected		Not Detected		Not Detected		Not Detected
Lab 924	100 %	Sample 3		Not Detected		Not Detected		Not Detected		Not Detected
Lab 925	80 %	Sample 3		Not Detected		Not Detected		Not Detected		Not Detected
Lab 926	100 %	Sample 3		Not Detected		Not Detected		Not Detected		Not Detected
Lab 927	0.6	Sample 3		Not Tested		Not Tested		Not Detected		Not Detected
Lab 928	80 %	Sample 3		Not Detected		Not Detected		Not Detected		Not Detected
Lab 929	100 %	Sample 3		Not Detected		Not Detected		Not Detected		Not Detected
Lab 930	100 %	Sample 3		Not Detected		Not Detected		Not Detected		Not Detected
Lab 931	100 %	Sample 3		Not Detected		Not Detected		Not Detected		Not Detected
Lab 932	100 %	Sample 3		Not Detected		Not Detected		Not Detected		Not Detected
Lab 933	80 %	Sample 3		Not Detected		Not Detected	30	Detected		Not Detected
Lab 934	80 %	Sample 3		Not Detected		Not Detected		Not Detected		Not Detected
Lab 935	100 %	Sample 3		Not Detected		Not Detected		Not Detected		Not Detected
Lab 936	1	Sample 3		Not Tested		Not Tested		Not Detected		Not Tested
Lab 937	60 %	Sample 3		Not Detected		Not Detected		Not Detected		Not Detected
Lab 938	80 %	Sample 3		Not Detected		Not Detected		Not Detected		Not Detected
Lab 939	40 %	Sample 3		Not Detected		Not Detected		Not Detected		Not Detected
Lab 940	80 %	Sample 3		Not Detected		Not Detected		Not Detected		Not Detected
Lab 941	100 %	Sample 3		Not Detected		Not Detected		Not Detected		Not Detected
Lab 942	80 %	Sample 3		Not Detected		Not Detected		Not Detected		Not Detected
Lab 943	100 %	Sample 3		Not Detected		Not Detected		Not Detected		Not Detected
Lab 944	100 %	Sample 3		Not Detected		Not Detected		Not Detected		Not Detected
Lab 945	80 %	Sample 3		Not Detected		Not Detected		Not Detected		Not Detected
Lab 946	100 %	Sample 3		Not Detected		Not Detected		Not Detected		Not Detected
Lab 947	100 %	Sample 3		Not Detected		Not Detected		Not Detected		Not Detected
Lab 948	80 %	Sample 3		Not Detected		Not Detected		Not Detected		Not Detected
Lab 949	100 %	Sample 3		Not Detected		Not Detected		Not Detected		Not Detected
Lab 950	100 %	Sample 3		Not Detected		Not Detected		Not Detected		Not Detected
Lab 951	80 %	Sample 3		Not Detected		Not Detected		Not Detected		Not Detected
Lab 952	80 %	Sample 3		Not Detected		Not Detected		Not Detected		Not Detected
Lab 953	80 %	Sample 3		Not Tested		Not Tested	29	Detected	31	Detected

## Sheet: Sample 4
Testing Lab Name	Concordant (%)	Sample	S gene (Ct value)	S gene (Result)	N gene (Ct value)	N gene (Result)	ORDF gene (Ct value)	ORDF gene (Result)	RDRP gene (Ct value)	RDRP gene (Result)
Lab 1	100 %	Sample 4		Not Detected		Not Detected		Not Detected		Not Detected
Lab 2	100 %	Sample 4		Not Detected		Not Detected		Not Detected		Not Detected
Lab 3	100 %	Sample 4		Not Detected		Not Detected		Not Detected		Not Detected
Lab 4	100 %	Sample 4		Not Detected		Not Detected		Not Detected		Not Detected
Lab 5	100 %	Sample 4		Not Detected		Not Detected		Not Detected		Not Detected
Lab 6	100 %	Sample 4		Not Detected		Not Detected		Not Detected		Not Detected
Lab 7	80 %	Sample 4		Not Detected		Not Detected		Not Detected		Not Detected
Lab 8	80 %	Sample 4		Not Detected		Not Detected		Not Detected		Not Detected
Lab 9	80 %	Sample 4		Not Detected		Not Detected		Not Detected		Not Detected
Lab 10	100 %	Sample 4		Not Detected		Not Detected		Not Detected		Not Detected
Lab 11	80 %	Sample 4		Not Detected		Not Detected		Not Detected		Not Detected
Lab 12	80 %	Sample 4		Not Detected		Not Detected		Not Detected		Not Detected
Lab 13	80 %	Sample 4		Not Detected		Not Detected		Not Detected		Not Detected
Lab 14	80 %	Sample 4		Not Detected		Not Detected		Not Detected		Not Detected
Lab 15	100 %	Sample 4		Not Detected		Not Detected		Not Detected		Not Detected
Lab 16	100 %	Sample 4		Not Detected		Not Detected		Not Detected		Not Detected
Lab 17	100 %	Sample 4		Not Detected		Not Detected		Not Detected		Not Detected
Lab 18	80 %	Sample 4		Not Detected		Not Detected		Not Detected		Not Detected
Lab 19	100 %	Sample 4		Not Detected		Not Detected		Not Detected		Not Detected
Lab 20	0.6	Sample 4		Not Tested		Not Tested	35.7	Detected		Not Detected
Lab 21	80 %	Sample 4		Not Detected		Not Detected		Not Detected		Not Detected
Lab 22	80 %	Sample 4		Not Detected		Not Detected		Not Detected		Not Detected
Lab 23	100 %	Sample 4		Not Detected		Not Detected		Not Detected		Not Detected
Lab 24	100 %	Sample 4		Not Detected		Not Detected		Not Detected		Not Detected
Lab 25	100 %	Sample 4		Not Detected		Not Detected		Not Detected		Not Detected
Lab 26	1	Sample 4		Not Tested		Not Tested		Not Detected		Not Detected
Lab 27	100 %	Sample 4		Not Detected		Not Detected		Not Detected		Not Detected
Lab 28	100 %	Sample 4		Not Detected		Not Detected		Not Detected		Not Detected
Lab 29	100 %	Sample 4		Not Detected		Not Detected		Not Detected		Not Detected
Lab 30	100 %	Sample 4		Not Detected		Not Detected		Not Detected		Not Detected
Lab 31	100 %	Sample 4		Not Detected		Not Detected		Not Detected		Not Detected
Lab 32	100 %	Sample 4		Not Detected		Not Detected		Not Detected		Not Detected
Lab 33	100 %	Sample 4		Not Detected		Not Detected		Not Detected		Not Detected
Lab 34	100 %	Sample 4		Not Detected		Not Detected		Not Detected		Not Detected
Lab 35	1	Sample 4		Not Tested		Not Tested		Not Detected		Not Detected
Lab 36	100 %	Sample 4		Not Detected		Not Detected		Not Detected		Not Detected
Lab 37	100 %	Sample 4		Not Detected		Not Detected		Not Detected		Not Detected
Lab 38	100 %	Sample 4		Not Detected		Not Detected		Not Detected		Not Detected
Lab 39	100 %	Sample 4		Not Detected		Not Detected		Not Detected		Not Detected
Lab 40	80 %	Sample 4		Not Detected		Not Detected		Not Detected		Not Detected
Lab 41	100 %	Sample 4		Not Detected		Not Detected		Not Detected		Not Detected
Lab 42	100 %	Sample 4		Not Detected		Not Detected		Not Detected		Not Detected
Lab 43	100 %	Sample 4		Not Detected		Not Detected		Not Detected		Not Detected
Lab 44	80 %	Sample 4		Not Detected		Not Detected		Not Detected		Not Detected
Lab 45	80 %	Sample 4		Not Detected		Not Detected		Not Detected		Not Detected
Lab 46	80 %	Sample 4		Not Detected		Not Detected		Not Detected		Not Detected
Lab 47	100 %	Sample 4		Not Detected		Not Detected		Not Detected		Not Detected
Lab 48	100 %	Sample 4		Not Detected		Not Detected		Not Detected		Not Detected
Lab 49	100 %	Sample 4		Not Detected		Not Detected		Not Detected		Not Detected
Lab 50	100 %	Sample 4		Not Detected		Not Detected		Not Detected		Not Detected
Lab 51	80 %	Sample 4		Not Detected		Not Detected		Not Detected		Not Detected
Lab 52	80 %	Sample 4		Not Detected		Not Detected		Not Detected		Not Detected
Lab 53	100 %	Sample 4		Not Detected		Not Detected		Not Detected		Not Detected
Lab 54	100 %	Sample 4		Not Detected		Not Detected		Not Detected		Not Detected
Lab 55	100 %	Sample 4		Not Detected		Not Detected		Not Detected		Not Detected
Lab 56	100 %	Sample 4		Not Detected		Not Detected		Not Detected		Not Detected
Lab 57	0.8	Sample 4		Not Detected		Not Detected		Not Detected		Not Detected
Lab 58	100 %	Sample 4		Not Detected		Not Detected		Not Detected		Not Detected
Lab 59	100 %	Sample 4		Not Detected		Not Detected		Not Detected		Not Detected
Lab 60	100 %	Sample 4		Not Detected		Not Detected		Not Detected		Not Detected
Lab 61	100 %	Sample 4		Not Detected		Not Detected		Not Detected		Not Detected
Lab 62	100 %	Sample 4		Not Detected		Not Detected		Not Detected		Not Detected
Lab 63	0.6	Sample 4		Not Detected		Not Detected		Not Detected		Not Detected
Lab 64	100 %	Sample 4		Not Detected		Not Detected		Not Detected		Not Detected
Lab 65	100 %	Sample 4		Not Detected		Not Detected		Not Detected		Not Detected
Lab 66	100 %	Sample 4		Not Detected		Not Detected		Not Detected		Not Detected
Lab 67	40 %	Sample 4		Not Detected		Not Detected		Not Detected		Not Detected
Lab 68	1	Sample 4		Not Detected		Not Detected		Not Detected		Not Detected
Lab 69	100 %	Sample 4		Not Detected		Not Detected		Not Detected		Not Detected
Lab 70	100 %	Sample 4		Not Detected		Not Detected		Not Detected		Not Detected
Lab 71	100 %	Sample 4		Not Detected		Not Detected		Not Detected		Not Detected
Lab 72	100 %	Sample 4		Not Detected		Not Detected		Not Detected		Not Detected
Lab 73	100 %	Sample 4		Not Detected		Not Detected		Not Detected		Not Detected
Lab 74	100 %	Sample 4		Not Detected		Not Detected		Not Detected		Not Detected
Lab 75	100 %	Sample 4		Not Detected		Not Detected		Not Detected		Not Detected
Lab 76	100 %	Sample 4		Not Detected		Not Detected		Not Detected		Not Detected
Lab 77	0.4	Sample 4		Not Tested		Not Tested	30.87	Detected	31.75	Detected
Lab 78	100 %	Sample 4		Not Detected		Not Detected		Not Detected		Not Detected
Lab 79	100 %	Sample 4		Not Detected		Not Detected		Not Detected		Not Detected
Lab 80	100 %	Sample 4		Not Detected		Not Detected		Not Detected		Not Detected
Lab 81	80 %	Sample 4		Not Detected		Not Detected		Not Detected		Not Detected
Lab 82	1	Sample 4		Not Tested		Not Tested		Not Detected		Not Detected
Lab 83	100 %	Sample 4		Not Detected		Not Detected		Not Detected		Not Detected
Lab 84	100 %	Sample 4		Not Detected		Not Detected		Not Detected		Not Detected
Lab 85	100 %	Sample 4		Not Detected		Not Detected		Not Detected		Not Detected
Lab 86	100 %	Sample 4		Not Detected		Not Detected		Not Detected		Not Detected
Lab 87	80 %	Sample 4		Not Detected		Not Detected		Not Detected		Not Detected
Lab 88	100 %	Sample 4		Not Detected		Not Detected		Not Detected		Not Detected
Lab 89	80 %	Sample 4		Not Detected		Not Detected		Not Detected		Not Detected
Lab 90	80 %	Sample 4		Not Detected		Not Detected		Not Detected		Not Detected
Lab 91	80 %	Sample 4		Not Detected		Not Detected		Not Detected		Not Detected
Lab 92	80 %	Sample 4		Not Detected		Not Detected		Not Detected		Not Detected
Lab 93	100 %	Sample 4		Not Detected		Not Detected		Not Detected		Not Detected
Lab 94	80 %	Sample 4		Not Detected		Not Detected		Not Detected		Not Detected
Lab 95	100 %	Sample 4		Not Detected		Not Detected		Not Detected		Not Detected
Lab 96	100 %	Sample 4		Not Detected		Not Detected		Not Detected		Not Detected
Lab 97	80 %	Sample 4		Not Detected		Not Detected		Not Detected		Not Detected
Lab 98	80 %	Sample 4		Not Detected		Not Detected		Not Detected		Not Detected
Lab 99	100 %	Sample 4		Not Detected		Not Detected		Not Detected		Not Detected
Lab 100	0.6	Sample 4		Not Tested		Not Tested	-	-	NA	NEGATIVE
Lab 101	100 %	Sample 4		Not Detected		Not Detected		Not Detected		Not Detected
Lab 102	100 %	Sample 4		Not Detected		Not Detected		Not Detected		Not Detected
Lab 103	60 %	Sample 4		Not Detected		Not Detected		Not Detected		Not Detected
Lab 104	100 %	Sample 4		Not Detected		Not Detected		Not Detected		Not Detected
Lab 105	100 %	Sample 4		Not Detected		Not Detected		Not Detected		Not Detected
Lab 106	100 %	Sample 4		Not Detected		Not Detected		Not Detected		Not Detected
Lab 107	40 %	Sample 4		Not Detected		Not Detected		Not Detected		Not Detected
Lab 108	80 %	Sample 4		Not Detected		Not Detected		Not Detected		Not Detected
Lab 109	100 %	Sample 4		Not Detected		Not Detected		Not Detected		Not Detected
Lab 110	100 %	Sample 4		Not Detected		Not Detected		Not Detected		Not Detected
Lab 111	80 %	Sample 4		Not Detected		Not Detected		Not Detected		Not Detected
Lab 112	100 %	Sample 4		Not Detected		Not Detected		Not Detected		Not Detected
Lab 113	100 %	Sample 4		Not Detected		Not Detected		Not Detected		Not Detected
Lab 114	100 %	Sample 4		Not Detected		Not Detected		Not Detected		Not Detected
Lab 115	100 %	Sample 4		Not Detected		Not Detected		Not Detected		Not Detected
Lab 116	100 %	Sample 4		Not Detected		Not Detected		Not Detected		Not Detected
Lab 117	100 %	Sample 4		Not Detected		Not Detected		Not Detected		Not Detected
Lab 118	60 %	Sample 4		Not Detected		Not Detected		Not Detected		Not Detected
Lab 119	80 %	Sample 4		Not Detected		Not Detected		Not Detected		Not Detected
Lab 120	100 %	Sample 4		Not Detected		Not Detected		Not Detected		Not Detected
Lab 121	80 %	Sample 4		Not Detected		Not Detected		Not Detected		Not Detected
Lab 122	100 %	Sample 4		Not Detected		Not Detected		Not Detected		Not Detected
Lab 123	80 %	Sample 4		Not Detected		Not Detected		Not Detected		Not Detected
Lab 124	100 %	Sample 4		Not Detected		Not Detected		Not Detected		Not Detected
Lab 125	100 %	Sample 4		Not Detected		Not Detected		Not Detected		Not Detected
Lab 126	1	Sample 4		Not Detected		Not Detected		Not Detected		Not Detected
Lab 127	100 %	Sample 4		Not Detected		Not Detected		Not Detected		Not Detected
Lab 128	80 %	Sample 4		Not Detected		Not Detected		Not Detected		Not Detected
Lab 129	100 %	Sample 4		Not Detected		Not Detected		Not Detected		Not Detected
Lab 130	100 %	Sample 4		Not Detected		Not Detected		Not Detected		Not Detected
Lab 131	100 %	Sample 4		Not Detected		Not Detected		Not Detected		Not Detected
Lab 132	80 %	Sample 4		Not Detected		Not Detected		Not Detected		Not Detected
Lab 133	100 %	Sample 4		Not Detected		Not Detected		Not Detected		Not Detected
Lab 134	80 %	Sample 4		Not Detected		Not Detected		Not Detected		Not Detected
Lab 135	80 %	Sample 4		Not Detected		Not Detected		Not Detected		Not Detected
Lab 136	100 %	Sample 4		Not Detected		Not Detected		Not Detected		Not Detected
Lab 137	100 %	Sample 4		Not Detected		Not Detected		Not Detected		Not Detected
Lab 138	100 %	Sample 4		Not Detected		Not Detected		Not Detected		Not Detected
Lab 139	100 %	Sample 4		Not Detected		Not Detected		Not Detected		Not Detected
Lab 140	100 %	Sample 4		Not Detected		Not Detected		Not Detected		Not Detected
Lab 141	100 %	Sample 4		Not Detected		Not Detected		Not Detected		Not Detected
Lab 142	80 %	Sample 4		Not Detected		Not Detected		Not Detected		Not Detected
Lab 143	100 %	Sample 4		Not Detected		Not Detected		Not Detected		Not Detected
Lab 144	100 %	Sample 4		Not Detected		Not Detected		Not Detected		Not Detected
Lab 145	100 %	Sample 4		Not Detected		Not Detected		Not Detected		Not Detected
Lab 146	80 %	Sample 4		Not Detected		Not Detected		Not Detected		Not Detected
Lab 147	100 %	Sample 4		Not Detected		Not Detected		Not Detected		Not Detected
Lab 148	80 %	Sample 4		Not Detected		Not Detected		Not Detected		Not Detected
Lab 149	80 %	Sample 4		Not Detected		Not Detected		Not Detected		Not Detected
Lab 150	100 %	Sample 4		Not Detected		Not Detected		Not Detected		Not Detected
Lab 151	100 %	Sample 4		Not Detected		Not Detected		Not Detected		Not Detected
Lab 152	80 %	Sample 4		Not Detected		Not Detected		Not Detected		Not Detected
Lab 153	80 %	Sample 4		Not Detected		Not Detected		Not Detected		Not Detected
Lab 154	80 %	Sample 4		Not Detected		Not Detected		Not Detected		Not Detected
Lab 155	100 %	Sample 4		Not Detected		Not Detected		Not Detected		Not Detected
Lab 156	0.4	Sample 4		Not Detected		Not Detected	29	Detected	28	Detected
Lab 157	100 %	Sample 4		Not Detected		Not Detected		Not Detected		Not Detected
Lab 158	100 %	Sample 4		Not Detected		Not Detected		Not Detected		Not Detected
Lab 159	100 %	Sample 4		Not Detected		Not Detected		Not Detected		Not Detected
Lab 160	80 %	Sample 4		Not Detected		Not Detected		Not Detected		Not Detected
Lab 161	100 %	Sample 4		Not Detected		Not Detected		Not Detected		Not Detected
Lab 162	100 %	Sample 4		Not Detected		Not Detected		Not Detected		Not Detected
Lab 163	100 %	Sample 4		Not Detected		Not Detected		Not Detected		Not Detected
Lab 164	100 %	Sample 4		Not Detected		Not Detected		Not Detected		Not Detected
Lab 165	100 %	Sample 4	25	Not Detected		Not Detected		Not Detected		Not Detected
Lab 166	100 %	Sample 4		Not Detected		Not Detected		Not Detected		Not Detected
Lab 167	100 %	Sample 4		Not Detected		Not Detected		Not Detected		Not Detected
Lab 168	80 %	Sample 4		Not Detected		Not Detected		Not Detected		Not Detected
Lab 169	0.4	Sample 4		Not Tested		Not Tested	28	Detected		Not Detected
Lab 170	100 %	Sample 4		Not Detected		Not Detected		Not Detected		Not Detected
Lab 171	100 %	Sample 4	30	Not Detected		Not Detected		Not Detected		Not Detected
Lab 172	100 %	Sample 4		Not Detected		Not Detected		Not Detected		Not Detected
Lab 173	80 %	Sample 4		Not Detected		Not Detected		Not Detected		Not Detected
Lab 174	100 %	Sample 4		Not Detected		Not Detected		Not Detected		Not Detected
Lab 175	100 %	Sample 4		Not Detected		Not Detected		Not Detected		Not Detected
Lab 176	80 %	Sample 4		Not Detected		Not Detected		Not Detected		Not Detected
Lab 177	80 %	Sample 4	33.14	Not Detected		Not Detected		Not Detected		Not Detected
Lab 178	100 %	Sample 4		Not Detected		Not Detected		Not Detected		Not Detected
Lab 179	100 %	Sample 4		Not Detected		Not Detected		Not Detected		Not Detected
Lab 180	100 %	Sample 4		Not Detected		Not Detected		Not Detected		Not Detected
Lab 181	80 %	Sample 4		Not Detected		Not Detected		Not Detected		Not Detected
Lab 182	80 %	Sample 4		Not Detected		Not Detected		Not Detected		Not Detected
Lab 183	80 %	Sample 4		Not Detected		Not Detected		Not Detected		Not Detected
Lab 184	100 %	Sample 4		Not Detected		Not Detected		Not Detected		Not Detected
Lab 185	100 %	Sample 4		Not Detected		Not Detected		Not Detected		Not Detected
Lab 186	80 %	Sample 4		Not Detected		Not Detected		Not Detected		Not Detected
Lab 187	100 %	Sample 4		Not Detected		Not Detected		Not Detected		Not Detected
Lab 188	80 %	Sample 4		Not Detected		Not Detected		Not Detected		Not Detected
Lab 189	100 %	Sample 4		Not Detected		Not Detected		Not Detected		Not Detected
Lab 190	100 %	Sample 4		Not Detected		Not Detected		Not Detected		Not Detected
Lab 191	80 %	Sample 4		Not Detected		Not Detected		Not Detected		Not Detected
Lab 192	80 %	Sample 4		Not Detected		Not Detected		Not Detected		Not Detected
Lab 193	100 %	Sample 4		Not Detected		Not Detected		Not Detected		Not Detected
Lab 194	100 %	Sample 4		Not Detected		Not Detected		Not Detected		Not Detected
Lab 195	100 %	Sample 4		Not Detected		Not Detected		Not Detected		Not Detected
Lab 196	80 %	Sample 4		Not Detected		Not Detected		Not Detected		Not Detected
Lab 197	100 %	Sample 4		Not Detected		Not Detected		Not Detected		Not Detected
Lab 198	100 %	Sample 4		Not Detected		Not Detected		Not Detected		Not Detected
Lab 199	20 %	Sample 4		Not Tested		Not Tested	33	Detected	31	Detected
Lab 200	100 %	Sample 4		Not Detected		Not Detected		Not Detected		Not Detected
Lab 201	100 %	Sample 4		Not Detected		Not Detected		Not Detected		Not Detected
Lab 202	0.6	Sample 4		Not Detected		Not Detected	32.7	Detected		Not Detected
Lab 203	0.4	Sample 4		Not Detected		Not Detected		Not Detected	29.75	Detected
Lab 204	80 %	Sample 4		Not Detected		Not Detected		Not Detected		Not Detected
Lab 205	100 %	Sample 4		Not Detected		Not Detected		Not Detected		Not Detected
Lab 206	100 %	Sample 4		Not Detected		Not Detected		Not Detected		Not Detected
Lab 207	80 %	Sample 4		Not Detected		Not Detected		Not Detected		Not Detected
Lab 208	80 %	Sample 4		Not Detected		Not Detected		Not Detected		Not Detected
Lab 209	100 %	Sample 4		Not Detected		Not Detected		Not Detected		Not Detected
Lab 210	100 %	Sample 4		Not Detected		Not Detected		Not Detected		Not Detected
Lab 211	80 %	Sample 4		Not Detected		Not Detected		Not Detected		Not Detected
Lab 212	80 %	Sample 4		Not Detected		Not Detected		Not Detected		Not Detected
Lab 213	80 %	Sample 4		Not Detected		Not Detected		Not Detected		Not Detected
Lab 214	100 %	Sample 4		Not Detected		Not Detected		Not Detected		Not Detected
Lab 215	80 %	Sample 4		Not Detected		Not Detected		Not Detected		Not Detected
Lab 216	100 %	Sample 4		Not Detected		Not Detected		Not Detected		Not Detected
Lab 217	100 %	Sample 4		Not Detected		Not Detected		Not Detected		Not Detected
Lab 218	100 %	Sample 4		Not Detected		Not Detected		Not Detected		Not Detected
Lab 219	60 %	Sample 4		Not Detected		Not Detected		Not Detected		Not Detected
Lab 220	100 %	Sample 4		Not Detected		Not Detected		Not Detected		Not Detected
Lab 221	100 %	Sample 4		Not Detected		Not Detected		Not Detected		Not Detected
Lab 222	100 %	Sample 4		Not Detected		Not Detected		Not Detected		Not Detected
Lab 223	100 %	Sample 4		Not Detected		Not Detected		Not Detected		Not Detected
Lab 224	100 %	Sample 4		Not Detected		Not Detected		Not Detected		Not Detected
Lab 225	100 %	Sample 4		Not Detected		Not Detected		Not Detected		Not Detected
Lab 226	0.6	Sample 4		Not Detected		Not Detected		Not Detected		Not Detected
Lab 227	100 %	Sample 4		Not Detected		Not Detected		Not Detected		Not Detected
Lab 228	1	Sample 4		Not Tested		Not Tested		Not Detected		Not Tested
Lab 229	100 %	Sample 4		Not Detected		Not Detected		Not Detected		Not Detected
Lab 230	80 %	Sample 4		Not Detected		Not Detected		Not Detected		Not Detected
Lab 231	100 %	Sample 4		Not Detected		Not Detected		Not Detected		Not Detected
Lab 232	100 %	Sample 4		Not Detected		Not Detected		Not Detected		Not Detected
Lab 233	100 %	Sample 4		Not Detected		Not Detected		Not Detected		Not Detected
Lab 234	100 %	Sample 4		Not Detected		Not Detected		Not Detected		Not Detected
Lab 235	100 %	Sample 4		Not Detected		Not Detected		Not Detected		Not Detected
Lab 236	100 %	Sample 4		Not Detected		Not Detected		Not Detected		Not Detected
Lab 237	0.2	Sample 4		Not Tested		Not Tested	30.72	Detected
Lab 238	80 %	Sample 4		Not Detected		Not Detected		Not Detected		Not Detected
Lab 239	80 %	Sample 4		Not Detected		Not Detected		Not Detected		Not Detected
Lab 240	100 %	Sample 4		Not Detected		Not Detected		Not Detected		Not Detected
Lab 241	100 %	Sample 4		Not Detected		Not Detected		Not Detected		Not Detected
Lab 242	100 %	Sample 4		Not Detected		Not Detected		Not Detected		Not Detected
Lab 243	100 %	Sample 4		Not Detected		Not Detected		Not Detected		Not Detected
Lab 244	100 %	Sample 4		Not Detected		Not Detected		Not Detected		Not Detected
Lab 245	100 %	Sample 4		Not Detected		Not Detected		Not Detected		Not Detected
Lab 246	100 %	Sample 4		Not Detected		Not Detected		Not Detected		Not Detected
Lab 247	100 %	Sample 4		Not Detected		Not Detected		Not Detected		Not Detected
Lab 248	100 %	Sample 4		Not Detected		Not Detected		Not Detected		Not Detected
Lab 249	100 %	Sample 4		Not Detected		Not Detected		Not Detected		Not Detected
Lab 250	100 %	Sample 4		Not Detected		Not Detected		Not Detected		Not Detected
Lab 251	100 %	Sample 4		Not Detected		Not Detected		Not Detected		Not Detected
Lab 252	100 %	Sample 4		Not Detected		Not Detected		Not Detected		Not Detected
Lab 253	100 %	Sample 4		Not Detected		Not Detected		Not Detected		Not Detected
Lab 254	100 %	Sample 4		Not Detected		Not Detected		Not Detected		Not Detected
Lab 255	100 %	Sample 4		Not Detected		Not Detected		Not Detected		Not Detected
Lab 256	100 %	Sample 4		Not Detected		Not Detected		Not Detected		Not Detected
Lab 257	80 %	Sample 4		Not Detected		Not Detected		Not Detected		Not Detected
Lab 258	80 %	Sample 4		Not Detected		Not Detected		Not Detected		Not Detected
Lab 259	80 %	Sample 4		Not Detected		Not Detected		Not Detected		Not Detected
Lab 260	100 %	Sample 4		Not Detected		Not Detected		Not Detected		Not Detected
Lab 261	0.6	Sample 4		Not Detected		Not Detected		Not Detected		Not Detected
Lab 262	100 %	Sample 4		Not Detected		Not Detected		Not Detected		Not Detected
Lab 263	100 %	Sample 4		Not Detected		Not Detected		Not Detected		Not Detected
Lab 264	100 %	Sample 4		Not Detected		Not Detected		Not Detected		Not Detected
Lab 265	100 %	Sample 4		Not Detected		Not Detected		Not Detected		Not Detected
Lab 266	100 %	Sample 4		Not Detected		Not Detected		Not Detected		Not Detected
Lab 267	100 %	Sample 4		Not Detected		Not Detected		Not Detected		Not Detected
Lab 268	100 %	Sample 4		Not Detected		Not Detected		Not Detected		Not Detected
Lab 269	80 %	Sample 4		Not Detected		Not Detected		Not Detected		Not Detected
Lab 270	80 %	Sample 4		Not Detected		Not Detected		Not Detected		Not Detected
Lab 271	60 %	Sample 4		Not Detected		Not Detected		Not Detected		Not Detected
Lab 272	100 %	Sample 4		Not Detected		Not Detected		Not Detected		Not Detected
Lab 273	100 %	Sample 4		Not Detected		Not Detected		Not Detected		Not Detected
Lab 274	100 %	Sample 4		Not Detected		Not Detected		Not Detected		Not Detected
Lab 275	80 %	Sample 4		Not Detected		Not Detected		Not Detected		Not Detected
Lab 276	100 %	Sample 4		Not Detected		Not Detected		Not Detected		Not Detected
Lab 277	100 %	Sample 4		Not Detected		Not Detected		Not Detected		Not Detected
Lab 278	100 %	Sample 4		Not Detected		Not Detected		Not Detected		Not Detected
Lab 279	80 %	Sample 4		Not Detected		Not Detected		Not Detected		Not Detected
Lab 280	100 %	Sample 4		Not Detected		Not Detected		Not Detected		Not Detected
Lab 281	80 %	Sample 4		Not Detected		Not Detected		Not Detected		Not Detected
Lab 282	100 %	Sample 4		Not Detected		Not Detected		Not Detected		Not Detected
Lab 283	80 %	Sample 4		Not Detected		Not Detected		Not Detected		Not Detected
Lab 284	100 %	Sample 4		Not Detected		Not Detected		Not Detected		Not Detected
Lab 285	60 %	Sample 4		Not Detected		Not Detected		Not Detected		Not Detected
Lab 286	100 %	Sample 4		Not Detected		Not Detected		Not Detected		Not Detected
Lab 287	100 %	Sample 4		Not Detected		Not Detected		Not Detected		Not Detected
Lab 288	100 %	Sample 4		Not Detected		Not Detected		Not Detected		Not Detected
Lab 289	100 %	Sample 4		Not Detected		Not Detected		Not Detected		Not Detected
Lab 290	100 %	Sample 4		Not Detected		Not Detected		Not Detected		Not Detected
Lab 291	100 %	Sample 4		Not Detected		Not Detected		Not Detected		Not Detected
Lab 292	80 %	Sample 4		Not Detected		Not Detected		Not Detected		Not Detected
Lab 293	100 %	Sample 4		Not Detected		Not Detected		Not Detected		Not Detected
Lab 294	100 %	Sample 4		Not Detected		Not Detected		Not Detected		Not Detected
Lab 295	60 %	Sample 4		Not Detected		Not Detected		Not Detected		Not Detected
Lab 296	100 %	Sample 4		Not Detected		Not Detected		Not Detected		Not Detected
Lab 297	80 %	Sample 4		Not Detected		Not Detected		Not Detected		Not Detected
Lab 298	80 %	Sample 4		Not Detected		Not Detected		Not Detected		Not Detected
Lab 299	100 %	Sample 4		Not Detected		Not Detected		Not Detected		Not Detected
Lab 300	100 %	Sample 4		Not Detected		Not Detected		Not Detected		Not Detected
Lab 301	80 %	Sample 4		Not Detected		Not Detected		Not Detected		Not Detected
Lab 302	80 %	Sample 4		Not Detected		Not Detected		Not Detected		Not Detected
Lab 303	80 %	Sample 4		Not Detected		Not Detected		Not Detected		Not Detected
Lab 304	100 %	Sample 4		Not Detected		Not Detected		Not Detected		Not Detected
Lab 305	100 %	Sample 4		Not Detected		Not Detected		Not Detected		Not Detected
Lab 306	100 %	Sample 4		Not Detected		Not Detected		Not Detected		Not Detected
Lab 307	100 %	Sample 4		Not Detected		Not Detected		Not Detected		Not Detected
Lab 308	80 %	Sample 4		Not Detected		Not Detected	35.9	Detected	34.13	Detected
Lab 309	100 %	Sample 4		Not Detected		Not Detected		Not Detected		Not Detected
Lab 310	1	Sample 4		Not Detected		Not Detected		Not Detected		Not Detected
Lab 311	100 %	Sample 4		Not Detected		Not Detected		Not Detected		Not Detected
Lab 312	100 %	Sample 4		Not Detected		Not Detected		Not Detected		Not Detected
Lab 313	100 %	Sample 4		Not Detected		Not Detected		Not Detected		Not Detected
Lab 314	80 %	Sample 4		Not Detected		Not Detected		Not Detected		Not Detected
Lab 315	100 %	Sample 4		Not Detected		Not Detected		Not Detected		Not Detected
Lab 316	80 %	Sample 4		Not Detected		Not Detected		Not Detected		Not Detected
Lab 317	100 %	Sample 4		Not Detected		Not Detected		Not Detected		Not Detected
Lab 318	80 %	Sample 4		Not Detected		Not Detected		Not Detected		Not Detected
Lab 319	80 %	Sample 4		Not Detected		Not Detected		Not Detected		Not Detected
Lab 320	80 %	Sample 4		Not Detected		Not Detected		Not Detected		Not Detected
Lab 321	100 %	Sample 4		Not Detected		Not Detected		Not Detected		Not Detected
Lab 322	100 %	Sample 4		Not Detected		Not Detected		Not Detected		Not Detected
Lab 323	100 %	Sample 4		Not Detected		Not Detected		Not Detected		Not Detected
Lab 324	80 %	Sample 4		Not Detected		Not Detected		Not Detected		Not Detected
Lab 325	80 %	Sample 4		Not Detected		Not Detected		Not Detected		Not Detected
Lab 326	80 %	Sample 4		Not Detected		Not Detected		Not Detected		Not Detected
Lab 327	80 %	Sample 4		Not Detected		Not Detected		Not Detected		Not Detected
Lab 328	80 %	Sample 4		Not Detected		Not Detected		Not Detected		Not Detected
Lab 329	100 %	Sample 4		Not Detected		Not Detected		Not Detected		Not Detected
Lab 330	60 %	Sample 4		Not Detected		Not Detected		Not Detected		Not Detected
Lab 331	80 %	Sample 4		Not Detected		Not Detected		Not Detected		Not Detected
Lab 332	100 %	Sample 4		Not Detected		Not Detected		Not Detected		Not Detected
Lab 333	80 %	Sample 4		Not Detected		Not Detected		Not Detected		Not Detected
Lab 334	80 %	Sample 4		Not Detected		Not Detected		Not Detected		Not Detected
Lab 335	80 %	Sample 4		Not Detected		Not Detected		Not Detected		Not Detected
Lab 336	80 %	Sample 4		Not Detected		Not Detected		Not Detected		Not Detected
Lab 337	80 %	Sample 4		Not Detected		Not Detected		Not Detected		Not Detected
Lab 338	80 %	Sample 4		Not Detected		Not Detected		Not Detected		Not Detected
Lab 339	100 %	Sample 4		Not Detected		Not Detected		Not Detected		Not Detected
Lab 340	0.6	Sample 4		Not Detected		Not Tested	35.6	Detected		Detected
Lab 341	80 %	Sample 4		Not Detected		Not Detected		Not Detected		Not Detected
Lab 342	80 %	Sample 4		Not Detected		Not Detected		Not Detected		Not Detected
Lab 343	80 %	Sample 4		Not Detected		Not Detected		Not Detected		Not Detected
Lab 344	100 %	Sample 4		Not Detected		Not Detected		Not Detected		Not Detected
Lab 345	80 %	Sample 4		Not Detected		Not Detected		Not Detected		Not Detected
Lab 346	80 %	Sample 4		Not Detected		Not Detected		Not Detected		Not Detected
Lab 347	80 %	Sample 4		Not Detected		Not Detected		Not Detected		Not Detected
Lab 348	100 %	Sample 4		Not Detected		Not Detected		Not Detected		Not Detected
Lab 349	100 %	Sample 4		Not Detected		Not Detected		Not Detected		Not Detected
Lab 350	0.4	Sample 4		Not Detected		Not Detected		Not Detected		Not Detected
Lab 351	80 %	Sample 4		Not Detected		Not Detected		Not Detected		Not Detected
Lab 352	100 %	Sample 4		Not Detected		Not Detected		Not Detected		Not Detected
Lab 353	100 %	Sample 4		Not Detected		Not Detected		Not Detected		Not Detected
Lab 354	100 %	Sample 4		Not Detected		Not Detected		Not Detected		Not Detected
Lab 355	80 %	Sample 4		Not Detected		Not Detected		Not Detected		Not Detected
Lab 356	80 %	Sample 4		Not Detected		Not Detected		Not Detected		Not Detected
Lab 357	100 %	Sample 4		Not Detected		Not Detected		Not Detected		Not Detected
Lab 358	100 %	Sample 4		Not Detected		Not Detected		Not Detected		Not Detected
Lab 359	100 %	Sample 4		Not Detected		Not Detected		Not Detected		Not Detected
Lab 360	100 %	Sample 4		Not Detected		Not Detected		Not Detected		Not Detected
Lab 361	60 %	Sample 4		Not Detected		Not Detected		Not Detected		Not Detected
Lab 362	80 %	Sample 4		Not Detected		Not Detected		Not Detected		Not Detected
Lab 363	100 %	Sample 4		Not Detected		Not Detected		Not Detected		Not Detected
Lab 364	100 %	Sample 4		Not Detected		Not Detected		Not Detected		Not Detected
Lab 365	60 %	Sample 4		Not Detected		Not Detected		Not Detected		Not Detected
Lab 366	80 %	Sample 4		Not Detected		Not Detected		Not Detected		Not Detected
Lab 367	100 %	Sample 4		Not Detected		Not Detected		Not Detected		Not Detected
Lab 368	100 %	Sample 4		Not Detected		Not Detected		Not Detected		Not Detected
Lab 369	80 %	Sample 4		Not Detected		Not Detected		Not Detected		Not Detected
Lab 370	100 %	Sample 4		Not Detected		Not Detected		Not Detected		Not Detected
Lab 371	100 %	Sample 4		Not Detected		Not Detected		Not Detected		Not Detected
Lab 372	0.8	Sample 4		Not Detected		Not Detected		Not Detected		Not Detected
Lab 373	80 %	Sample 4		Not Detected		Not Detected		Not Detected		Not Detected
Lab 374	100 %	Sample 4		Not Detected		Not Detected		Not Detected		Not Detected
Lab 375	100 %	Sample 4		Not Detected		Not Detected		Not Detected		Not Detected
Lab 376	100 %	Sample 4		Not Detected		Not Detected		Not Detected		Not Detected
Lab 377	100 %	Sample 4		Not Detected		Not Detected		Not Detected		Not Detected
Lab 378	100 %	Sample 4		Not Detected		Not Detected		Not Detected		Not Detected
Lab 379	100 %	Sample 4		Not Detected		Not Detected		Not Detected		Not Detected
Lab 380	100 %	Sample 4		Not Detected		Not Detected		Not Detected		Not Detected
Lab 381	100 %	Sample 4		Not Detected		Not Detected		Not Detected		Not Detected
Lab 382	80 %	Sample 4		Not Detected		Not Detected		Not Detected		Not Detected
Lab 383	100 %	Sample 4		Not Detected		Not Detected		Not Detected		Not Detected
Lab 384	80 %	Sample 4		Not Detected		Not Detected		Not Detected		Not Detected
Lab 385	100 %	Sample 4		Not Detected		Not Detected		Not Detected		Not Detected
Lab 386	100 %	Sample 4		Not Detected		Not Detected		Not Detected		Not Detected
Lab 387	100 %	Sample 4		Not Detected		Not Detected		Not Detected		Not Detected
Lab 388	80 %	Sample 4		Not Detected		Not Detected		Not Detected		Not Detected
Lab 389	100 %	Sample 4		Not Detected		Not Detected		Not Detected		Not Detected
Lab 390	100 %	Sample 4		Not Detected		Not Detected		Not Detected		Not Detected
Lab 391	80 %	Sample 4		Not Detected		Not Detected		Not Detected		Not Detected
Lab 392	80 %	Sample 4		Not Detected		Not Detected		Not Detected		Not Detected
Lab 393	100 %	Sample 4		Not Detected		Not Detected		Not Detected		Not Detected
Lab 394	100 %	Sample 4		Not Detected		Not Detected		Not Detected		Not Detected
Lab 395	100 %	Sample 4		Not Detected		Not Detected		Not Detected		Not Detected
Lab 396	100 %	Sample 4		Not Detected		Not Detected		Not Detected		Not Detected
Lab 397	100 %	Sample 4		Not Detected		Not Detected		Not Detected		Not Detected
Lab 398	100 %	Sample 4		Not Detected		Not Detected		Not Detected		Not Detected
Lab 399	80 %	Sample 4		Not Detected		Not Detected		Not Detected		Not Detected
Lab 400	60 %	Sample 4		Not Detected		Not Detected		Not Detected		Not Detected
Lab 401	100 %	Sample 4		Not Detected		Not Detected		Not Detected		Not Detected
Lab 402	80 %	Sample 4		Not Detected		Not Detected		Not Detected		Not Detected
Lab 403	100 %	Sample 4		Not Detected		Not Detected		Not Detected		Not Detected
Lab 404	100 %	Sample 4		Not Detected		Not Detected		Not Detected		Not Detected
Lab 405	100 %	Sample 4		Not Detected		Not Detected		Not Detected		Not Detected
Lab 406	100 %	Sample 4		Not Detected		Not Detected		Not Detected		Not Detected
Lab 407	100 %	Sample 4		Not Detected		Not Detected		Not Detected		Not Detected
Lab 408	100 %	Sample 4		Not Detected		Not Detected		Not Detected		Not Detected
Lab 409	100 %	Sample 4		Not Detected		Not Detected		Not Detected		Not Detected
Lab 410	100 %	Sample 4		Not Detected		Not Detected		Not Detected		Not Detected
Lab 411	100 %	Sample 4		Not Detected		Not Detected		Not Detected		Not Detected
Lab 412	100 %	Sample 4		Not Detected		Not Detected		Not Detected		Not Detected
Lab 413	100 %	Sample 4		Not Detected		Not Detected		Not Detected		Not Detected
Lab 414	100 %	Sample 4		Not Detected		Not Detected		Not Detected		Not Detected
Lab 415	100 %	Sample 4		Not Detected		Not Detected		Not Detected		Not Detected
Lab 416	100 %	Sample 4		Not Detected		Not Detected		Not Detected		Not Detected
Lab 417	100 %	Sample 4	32.09	Not Detected		Not Detected		Not Detected		Not Detected
Lab 418	80 %	Sample 4		Not Detected		Not Detected		Not Detected		Not Detected
Lab 419	100 %	Sample 4		Not Detected		Not Detected		Not Detected		Not Detected
Lab 420	100 %	Sample 4		Not Detected		Not Detected		Not Detected		Not Detected
Lab 421	80 %	Sample 4		Not Detected		Not Detected		Not Detected		Not Detected
Lab 422	100 %	Sample 4		Not Detected		Not Detected		Not Detected		Not Detected
Lab 423	100 %	Sample 4		Not Detected		Not Detected		Not Detected		Not Detected
Lab 424	100 %	Sample 4		Not Detected		Not Detected		Not Detected		Not Detected
Lab 425	100 %	Sample 4		Not Detected		Not Detected		Not Detected		Not Detected
Lab 426	80 %	Sample 4		Not Detected		Not Detected		Not Detected		Not Detected
Lab 427	80 %	Sample 4		Not Detected		Not Detected		Not Detected		Not Detected
Lab 428	100 %	Sample 4		Not Detected		Not Detected		Not Detected		Not Detected
Lab 429	100 %	Sample 4		Not Detected		Not Detected		Not Detected		Not Detected
Lab 430	100 %	Sample 4		Not Detected		Not Detected		Not Detected		Not Detected
Lab 431	100 %	Sample 4		Not Detected		Not Detected		Not Detected		Not Detected
Lab 432	80 %	Sample 4		Not Detected		Not Detected		Not Detected		Not Detected
Lab 433	100 %	Sample 4		Not Detected		Not Detected		Not Detected		Not Detected
Lab 434	100 %	Sample 4		Not Detected		Not Detected		Not Detected		Not Detected
Lab 435	100 %	Sample 4		Not Detected		Not Detected		Not Detected		Not Detected
Lab 436	80 %	Sample 4		Not Detected		Not Detected		Not Detected		Not Detected
Lab 437	80 %	Sample 4		Not Detected		Not Detected		Not Detected		Not Detected
Lab 438	80 %	Sample 4		Not Detected		Not Detected		Not Detected		Not Detected
Lab 439	100 %	Sample 4		Not Detected		Not Detected		Not Detected		Not Detected
Lab 440	80 %	Sample 4		Not Detected		Not Detected		Not Detected		Not Detected
Lab 441	80 %	Sample 4		Not Detected		Not Detected		Not Detected		Not Detected
Lab 442	80 %	Sample 4		Not Detected		Not Detected		Not Detected		Not Detected
Lab 443	100 %	Sample 4		Not Detected		Not Detected		Not Detected		Not Detected
Lab 444	80 %	Sample 4		Not Detected		Not Detected		Not Detected		Not Detected
Lab 445	100 %	Sample 4		Not Detected		Not Detected		Not Detected		Not Detected
Lab 446	100 %	Sample 4		Not Detected		Not Detected		Not Detected		Not Detected
Lab 447	80 %	Sample 4		Not Detected		Not Detected		Not Detected		Not Detected
Lab 448	100 %	Sample 4		Not Detected		Not Detected		Not Detected		Not Detected
Lab 449	100 %	Sample 4		Not Detected		Not Detected		Not Detected		Not Detected
Lab 450	80 %	Sample 4		Not Detected		Not Detected		Not Detected		Not Detected
Lab 451	1	Sample 4		Not Tested		Not Tested		Not Detected		Not Detected
Lab 452	100 %	Sample 4		Not Detected		Not Detected		Not Detected		Not Detected
Lab 453	100 %	Sample 4		Not Detected		Not Detected		Not Detected		Not Detected
Lab 454	100 %	Sample 4		Not Detected		Not Detected		Not Detected		Not Detected
Lab 455	100 %	Sample 4		Not Detected		Not Detected		Not Detected		Not Detected
Lab 456	100 %	Sample 4		Not Detected		Not Detected		Not Detected		Not Detected
Lab 457	100 %	Sample 4		Not Detected		Not Detected		Not Detected		Not Detected
Lab 458	100 %	Sample 4		Not Detected		Not Detected		Not Detected		Not Detected
Lab 459	100 %	Sample 4		Not Detected		Not Detected		Not Detected		Not Detected
Lab 460	80 %	Sample 4		Not Detected		Not Detected		Not Detected		Not Detected
Lab 461	100 %	Sample 4		Not Detected		Not Detected		Not Detected		Not Detected
Lab 462	100 %	Sample 4		Not Detected		Not Detected		Not Detected		Not Detected
Lab 463	100 %	Sample 4		Not Detected		Not Detected		Not Detected		Not Detected
Lab 464	80 %	Sample 4		Not Detected		Not Detected		Not Detected		Not Detected
Lab 465	80 %	Sample 4		Not Detected		Not Detected		Not Detected		Not Detected
Lab 466	100 %	Sample 4		Not Detected		Not Detected		Not Detected		Not Detected
Lab 467	80 %	Sample 4		Not Detected		Not Detected		Not Detected		Not Detected
Lab 468	100 %	Sample 4		Not Detected		Not Detected		Not Detected		Not Detected
Lab 469	80 %	Sample 4		Not Detected		Not Detected		Not Detected		Not Detected
Lab 470	100 %	Sample 4		Not Detected		Not Detected		Not Detected		Not Detected
Lab 471	1	Sample 4		Not Detected		Not Detected		Not Detected		Not Detected
Lab 472	100 %	Sample 4		Not Detected		Not Detected		Not Detected		Not Detected
Lab 473	100 %	Sample 4		Not Detected		Not Detected		Not Detected		Not Detected
Lab 474	100 %	Sample 4		Not Detected		Not Detected		Not Detected		Not Detected
Lab 475	80 %	Sample 4		Not Detected		Not Detected		Not Detected		Not Detected
Lab 476	60 %	Sample 4		Not Tested		Not Tested	35.8	Detected		Not Detected
Lab 477	100 %	Sample 4		Not Detected		Not Detected		Not Detected		Not Detected
Lab 478	100 %	Sample 4		Not Detected		Not Detected		Not Detected		Not Detected
Lab 479	100 %	Sample 4		Not Detected		Not Detected		Not Detected		Not Detected
Lab 480	100 %	Sample 4		Not Detected		Not Detected		Not Detected		Not Detected
Lab 481	100 %	Sample 4		Not Detected		Not Detected		Not Detected		Not Detected
Lab 482	100 %	Sample 4		Not Detected		Not Detected		Not Detected		Not Detected
Lab 483	100 %	Sample 4		Not Detected		Not Detected		Not Detected		Not Detected
Lab 484	100 %	Sample 4		Not Detected		Not Detected		Not Detected		Not Detected
Lab 485	100 %	Sample 4		Not Detected		Not Detected		Not Detected		Not Detected
Lab 486	100 %	Sample 4		Not Detected		Not Detected		Not Detected		Not Detected
Lab 487	100 %	Sample 4		Not Detected		Not Detected		Not Detected		Not Detected
Lab 488	80 %	Sample 4		Not Detected		Not Detected		Not Detected		Not Detected
Lab 489	100 %	Sample 4		Not Detected		Not Detected		Not Detected		Not Detected
Lab 490	60 %	Sample 4		Not Detected		Not Detected		Not Detected		Not Detected
Lab 491	100 %	Sample 4		Not Detected		Not Detected		Not Detected		Not Detected
Lab 492	100 %	Sample 4		Not Detected		Not Detected		Not Detected		Not Detected
Lab 493	100 %	Sample 4		Not Detected		Not Detected		Not Detected		Not Detected
Lab 494	100 %	Sample 4		Not Detected		Not Detected		Not Detected		Not Detected
Lab 495	100 %	Sample 4		Not Detected		Not Detected		Not Detected		Not Detected
Lab 496	100 %	Sample 4		Not Detected		Not Detected		Not Detected		Not Detected
Lab 497	100 %	Sample 4		Not Detected		Not Detected		Not Detected		Not Detected
Lab 498	80 %	Sample 4		Not Detected		Not Detected		Not Detected		Not Detected
Lab 499	1	Sample 4		Not Tested		Not Tested		Not Detected		Not Detected
Lab 500	100 %	Sample 4		Not Detected		Not Detected		Not Detected		Not Detected
Lab 501	80 %	Sample 4		Not Detected		Not Detected		Not Detected		Not Detected
Lab 502	100 %	Sample 4		Not Detected		Not Detected		Not Detected		Not Detected
Lab 503	100 %	Sample 4		Not Detected		Not Detected		Not Detected		Not Detected
Lab 504	80 %	Sample 4		Not Detected		Not Detected		Not Detected		Not Detected
Lab 505	100 %	Sample 4		Not Detected		Not Detected		Not Detected		Not Detected
Lab 506	0.8	Sample 4		Not Detected		Not Detected		Not Detected		Not Detected
Lab 507	100 %	Sample 4		Not Detected		Not Detected		Not Detected		Not Detected
Lab 508	100 %	Sample 4		Not Detected		Not Detected		Not Detected		Not Detected
Lab 509	80 %	Sample 4		Not Detected		Not Detected		Not Detected		Not Detected
Lab 510	80 %	Sample 4		Not Detected		Not Detected		Not Detected		Not Detected
Lab 511	80 %	Sample 4		Not Detected		Not Detected		Not Detected		Not Detected
Lab 512	100 %	Sample 4		Not Detected		Not Detected		Not Detected		Not Detected
Lab 513	80 %	Sample 4		Not Detected		Not Detected		Not Detected		Not Detected
Lab 514	80 %	Sample 4		Not Detected		Not Detected		Not Detected		Not Detected
Lab 515	100 %	Sample 4		Not Detected		Not Detected		Not Detected		Not Detected
Lab 516	100 %	Sample 4		Not Detected		Not Detected		Not Detected		Not Detected
Lab 517	100 %	Sample 4		Not Detected		Not Detected		Not Detected		Not Detected
Lab 518	100 %	Sample 4		Not Detected		Not Detected		Not Detected		Not Detected
Lab 519	80 %	Sample 4		Not Detected		Not Detected		Not Detected		Not Detected
Lab 520	60 %	Sample 4		Not Detected		Not Detected		Not Detected		Not Detected
Lab 521	100 %	Sample 4		Not Detected		Not Detected		Not Detected		Not Detected
Lab 522	80 %	Sample 4		Not Detected		Not Detected		Not Detected		Not Detected
Lab 523	100 %	Sample 4		Not Detected		Not Detected		Not Detected		Not Detected
Lab 524	80 %	Sample 4		Not Detected		Not Detected		Not Detected		Not Detected
Lab 525	80 %	Sample 4		Not Detected		Not Detected		Not Detected		Not Detected
Lab 526	100 %	Sample 4		Not Detected		Not Detected		Not Detected		Not Detected
Lab 527	80 %	Sample 4		Not Detected		Not Detected		Not Detected		Not Detected
Lab 528	100 %	Sample 4		Not Detected		Not Detected		Not Detected		Not Detected
Lab 529	100 %	Sample 4		Not Detected		Not Detected		Not Detected		Not Detected
Lab 530	80 %	Sample 4		Not Detected		Not Detected		Not Detected		Not Detected
Lab 531	100 %	Sample 4		Not Detected		Not Detected		Not Detected		Not Detected
Lab 532	100 %	Sample 4		Not Detected		Not Detected		Not Detected		Not Detected
Lab 533	80 %	Sample 4		Not Detected		Not Detected		Not Detected		Not Detected
Lab 534	80 %	Sample 4		Not Detected		Not Detected		Not Detected		Not Detected
Lab 535	80 %	Sample 4		Not Detected		Not Detected		Not Detected		Not Detected
Lab 536	80 %	Sample 4		Not Detected		Not Detected		Not Detected		Not Detected
Lab 537	100 %	Sample 4		Not Detected		Not Detected		Not Detected		Not Detected
Lab 538	100 %	Sample 4		Not Detected		Not Detected		Not Detected		Not Detected
Lab 539	100 %	Sample 4		Not Detected		Not Detected		Not Detected		Not Detected
Lab 540	100 %	Sample 4		Not Detected		Not Detected		Not Detected		Not Detected
Lab 541	80 %	Sample 4		Not Detected		Not Detected		Not Detected		Not Detected
Lab 542	100 %	Sample 4		Not Detected		Not Detected		Not Detected		Not Detected
Lab 543	100 %	Sample 4		Not Detected		Not Detected		Not Detected		Not Detected
Lab 544	100 %	Sample 4		Not Detected		Not Detected		Not Detected		Not Detected
Lab 545	80 %	Sample 4	30.7	Not Detected		Not Detected		Not Detected		Not Detected
Lab 546	80 %	Sample 4		Not Detected		Not Detected		Not Detected		Not Detected
Lab 547	80 %	Sample 4		Not Detected		Not Detected		Not Detected		Not Detected
Lab 548	80 %	Sample 4		Not Detected		Not Detected		Not Detected		Not Detected
Lab 549	100 %	Sample 4		Not Detected		Not Detected		Not Detected		Not Detected
Lab 550	100 %	Sample 4		Not Detected		Not Detected		Not Detected		Not Detected
Lab 551	100 %	Sample 4		Not Detected		Not Detected		Not Detected		Not Detected
Lab 552	100 %	Sample 4		Not Detected		Not Detected		Not Detected		Not Detected
Lab 553	100 %	Sample 4		Not Detected		Not Detected		Not Detected		Not Detected
Lab 554	0.4	Sample 4		Not Tested		Not Tested	31.12	Detected		Not Detected
Lab 555	100 %	Sample 4		Not Detected		Not Detected		Not Detected		Not Detected
Lab 556	100 %	Sample 4		Not Detected		Not Detected		Not Detected		Not Detected
Lab 557	80 %	Sample 4		Not Detected		Not Detected		Not Detected		Not Detected
Lab 558	80 %	Sample 4		Not Detected		Not Detected		Not Detected		Not Detected
Lab 559	100 %	Sample 4		Not Detected		Not Detected		Not Detected		Not Detected
Lab 560	100 %	Sample 4		Not Detected		Not Detected		Not Detected		Not Detected
Lab 561	100 %	Sample 4		Not Detected		Not Detected		Not Detected		Not Detected
Lab 562	100 %	Sample 4		Not Detected		Not Detected		Not Detected		Not Detected
Lab 563	100 %	Sample 4		Not Detected		Not Detected		Not Detected		Not Detected
Lab 564	100 %	Sample 4		Not Detected		Not Detected		Not Detected		Not Detected
Lab 565	100 %	Sample 4		Not Detected		Not Detected		Not Detected		Not Detected
Lab 566	100 %	Sample 4		Not Detected		Not Detected		Not Detected		Not Detected
Lab 567	100 %	Sample 4		Not Detected		Not Detected		Not Detected		Not Detected
Lab 568	0.8	Sample 4		Not Detected		Not Detected		Not Detected		Not Detected
Lab 569	100 %	Sample 4		Not Detected		Not Detected		Not Detected		Not Detected
Lab 570	80 %	Sample 4		Not Detected		Not Detected		Not Detected		Not Detected
Lab 571	100 %	Sample 4		Not Detected		Not Detected		Not Detected		Not Detected
Lab 572	100 %	Sample 4		Not Detected		Not Detected		Not Detected		Not Detected
Lab 573	80 %	Sample 4		Not Detected		Not Detected		Not Detected		Not Detected
Lab 574	100 %	Sample 4		Not Detected		Not Detected		Not Detected		Not Detected
Lab 575	100 %	Sample 4		Not Detected		Not Detected		Not Detected		Not Detected
Lab 576	100 %	Sample 4		Not Detected		Not Detected		Not Detected		Not Detected
Lab 577	100 %	Sample 4		Not Detected		Not Detected		Not Detected		Not Detected
Lab 578	100 %	Sample 4		Not Detected		Not Detected		Not Detected		Not Detected
Lab 579	100 %	Sample 4		Not Detected		Not Detected		Not Detected		Not Detected
Lab 580	80 %	Sample 4		Not Detected		Not Detected		Not Detected		Not Detected
Lab 581	80 %	Sample 4		Not Detected		Not Detected		Not Detected		Not Detected
Lab 582	100 %	Sample 4		Not Detected		Not Detected		Not Detected		Not Detected
Lab 583	100 %	Sample 4		Not Detected		Not Detected		Not Detected		Not Detected
Lab 584	100 %	Sample 4		Not Detected		Not Detected		Not Detected		Not Detected
Lab 585	100 %	Sample 4		Not Detected		Not Detected		Not Detected		Not Detected
Lab 586	100 %	Sample 4		Not Detected		Not Detected		Not Detected		Not Detected
Lab 587	80 %	Sample 4		Not Detected		Not Detected		Not Detected		Not Detected
Lab 588	100 %	Sample 4		Not Detected		Not Detected		Not Detected		Not Detected
Lab 589	80 %	Sample 4		Not Detected		Not Detected		Not Detected		Not Detected
Lab 590	100 %	Sample 4		Not Detected		Not Detected		Not Detected		Not Detected
Lab 591	80 %	Sample 4		Not Detected		Not Detected		Not Detected		Not Detected
Lab 592	100 %	Sample 4		Not Detected		Not Detected		Not Detected		Not Detected
Lab 593	100 %	Sample 4		Not Detected		Not Detected		Not Detected		Not Detected
Lab 594	100 %	Sample 4		Not Detected		Not Detected		Not Detected		Not Detected
Lab 595	100 %	Sample 4		Not Detected		Not Detected		Not Detected		Not Detected
Lab 596	100 %	Sample 4		Not Detected		Not Detected		Not Detected		Not Detected
Lab 597	80 %	Sample 4		Not Detected		Not Detected		Not Detected		Not Detected
Lab 598	80 %	Sample 4		Not Detected		Not Detected		Not Detected		Not Detected
Lab 599	80 %	Sample 4		Not Detected		Not Detected		Not Detected		Not Detected
Lab 600	100 %	Sample 4		Not Detected		Not Detected		Not Detected		Not Detected
Lab 601	100 %	Sample 4		Not Detected		Not Detected		Not Detected		Not Detected
Lab 602	100 %	Sample 4		Not Detected		Not Detected		Not Detected		Not Detected
Lab 603	60 %	Sample 4		Not Detected		Not Detected		Not Detected		Not Detected
Lab 604	80 %	Sample 4	32	Not Detected		Not Detected		Not Detected		Not Detected
Lab 605	80 %	Sample 4		Not Detected		Not Detected		Not Detected		Not Detected
Lab 606	100 %	Sample 4		Not Detected		Not Detected		Not Detected		Not Detected
Lab 607	80 %	Sample 4		Not Detected		Not Detected		Not Detected		Not Detected
Lab 608	100 %	Sample 4		Not Detected		Not Detected		Not Detected		Not Detected
Lab 609	100 %	Sample 4		Not Detected		Not Detected		Not Detected		Not Detected
Lab 610	100 %	Sample 4		Not Detected		Not Detected		Not Detected		Not Detected
Lab 611	100 %	Sample 4		Not Detected		Not Detected		Not Detected		Not Detected
Lab 612	100 %	Sample 4		Not Detected		Not Detected		Not Detected		Not Detected
Lab 613	80 %	Sample 4		Not Detected		Not Detected		Not Detected		Not Detected
Lab 614	100 %	Sample 4		Not Detected		Not Detected		Not Detected		Not Detected
Lab 615	80 %	Sample 4		Not Detected		Not Detected		Not Detected		Not Detected
Lab 616	100 %	Sample 4		Not Detected		Not Detected		Not Detected		Not Detected
Lab 617	100 %	Sample 4		Not Detected		Not Detected		Not Detected		Not Detected
Lab 618	60 %	Sample 4		Not Detected		Not Detected		Not Detected		Not Detected
Lab 619	100 %	Sample 4		Not Detected		Not Detected		Not Detected		Not Detected
Lab 620	80 %	Sample 4		Not Tested		Not Tested	32.8	Detected	33.56	Detected
Lab 621	100 %	Sample 4		Not Detected		Not Detected		Not Detected		Not Detected
Lab 622	80 %	Sample 4		Not Detected		Not Detected		Not Detected		Not Detected
Lab 623	100 %	Sample 4		Not Detected		Not Detected		Not Detected		Not Detected
Lab 624	80 %	Sample 4		Not Detected		Not Detected		Not Detected		Not Detected
Lab 625	80 %	Sample 4		Not Detected		Not Detected		Not Detected		Not Detected
Lab 626	100 %	Sample 4		Not Detected		Not Detected		Not Detected		Not Detected
Lab 627	100 %	Sample 4		Not Detected		Not Detected		Not Detected		Not Detected
Lab 628	80 %	Sample 4		Not Detected		Not Detected		Not Detected		Not Detected
Lab 629	100 %	Sample 4		Not Detected		Not Detected		Not Detected		Not Detected
Lab 630	100 %	Sample 4		Not Detected		Not Detected		Not Detected		Not Detected
Lab 631	100 %	Sample 4		Not Detected		Not Detected		Not Detected		Not Detected
Lab 632	100 %	Sample 4		Not Detected		Not Detected		Not Detected		Not Detected
Lab 633	80 %	Sample 4		Not Detected		Not Detected		Not Detected		Not Detected
Lab 634	100 %	Sample 4		Not Detected		Not Detected		Not Detected		Not Detected
Lab 635	100 %	Sample 4		Not Detected		Not Detected		Not Detected		Not Detected
Lab 636	100 %	Sample 4		Not Detected		Not Detected		Not Detected		Not Detected
Lab 637	100 %	Sample 4		Not Detected		Not Detected		Not Detected		Not Detected
Lab 638	100 %	Sample 4		Not Detected		Not Detected		Not Detected		Not Detected
Lab 639	100 %	Sample 4		Not Detected		Not Detected		Not Detected		Not Detected
Lab 640	80 %	Sample 4		Not Detected		Not Detected		Not Detected		Not Detected
Lab 641	80 %	Sample 4		Not Detected		Not Detected		Not Detected		Not Detected
Lab 642	100 %	Sample 4		Not Detected		Not Detected		Not Detected		Not Detected
Lab 643	100 %	Sample 4		Not Detected		Not Detected		Not Detected		Not Detected
Lab 644	80 %	Sample 4		Not Detected		Not Detected		Not Detected		Not Detected
Lab 645	100 %	Sample 4		Not Detected		Not Detected		Not Detected		Not Detected
Lab 646	100 %	Sample 4		Not Detected		Not Detected		Not Detected		Not Detected
Lab 647	100 %	Sample 4		Not Detected		Not Detected		Not Detected		Not Detected
Lab 648	80 %	Sample 4		Not Detected		Not Detected		Not Detected		Not Detected
Lab 649	100 %	Sample 4		Not Detected		Not Detected		Not Detected		Not Detected
Lab 650	100 %	Sample 4		Not Detected		Not Detected		Not Detected		Not Detected
Lab 651	0.8	Sample 4		Not Detected		Not Detected		Not Detected		Not Detected
Lab 652	1	Sample 4		Not Tested		Not Tested		Not Detected		Not Detected
Lab 653	100 %	Sample 4		Not Detected		Not Detected		Not Detected		Not Detected
Lab 654	100 %	Sample 4		Not Detected		Not Detected		Not Detected		Not Detected
Lab 655	100 %	Sample 4		Not Detected		Not Detected		Not Detected		Not Detected
Lab 656	100 %	Sample 4		Not Detected		Not Detected		Not Detected		Not Detected
Lab 657	100 %	Sample 4		Not Detected		Not Detected		Not Detected		Not Detected
Lab 658	100 %	Sample 4		Not Detected		Not Detected		Not Detected		Not Detected
Lab 659	100 %	Sample 4		Not Detected		Not Detected		Not Detected		Not Detected
Lab 660	100 %	Sample 4		Not Detected		Not Detected		Not Detected		Not Detected
Lab 661	100 %	Sample 4		Not Detected		Not Detected		Not Detected		Not Detected
Lab 662	100 %	Sample 4		Not Detected		Not Detected		Not Detected		Not Detected
Lab 663	100 %	Sample 4		Not Detected		Not Detected		Not Detected		Not Detected
Lab 664	100 %	Sample 4		Not Detected		Not Detected		Not Detected		Not Detected
Lab 665	100 %	Sample 4		Not Detected		Not Detected		Not Detected		Not Detected
Lab 666	100 %	Sample 4		Not Detected		Not Detected		Not Detected		Not Detected
Lab 667	80 %	Sample 4		Not Detected		Not Detected		Not Detected		Not Detected
Lab 668	100 %	Sample 4		Not Detected		Not Detected		Not Detected		Not Detected
Lab 669	100 %	Sample 4		Not Detected		Not Detected		Not Detected		Not Detected
Lab 670	100 %	Sample 4		Not Detected		Not Detected		Not Detected		Not Detected
Lab 671	100 %	Sample 4		Not Detected		Not Detected		Not Detected		Not Detected
Lab 672	100 %	Sample 4		Not Detected		Not Detected		Not Detected		Not Detected
Lab 673	100 %	Sample 4		Not Detected		Not Detected		Not Detected		Not Detected
Lab 674	100 %	Sample 4		Not Detected		Not Detected		Not Detected		Not Detected
Lab 675	80 %	Sample 4		Not Detected		Not Detected		Not Detected		Not Detected
Lab 676	100 %	Sample 4		Not Detected		Not Detected		Not Detected		Not Detected
Lab 677	100 %	Sample 4		Not Detected		Not Detected		Not Detected		Not Detected
Lab 678	100 %	Sample 4		Not Detected		Not Detected		Not Detected		Not Detected
Lab 679	80 %	Sample 4		Not Detected		Not Detected		Not Detected		Not Detected
Lab 680	100 %	Sample 4		Not Detected		Not Detected		Not Detected		Not Detected
Lab 681	100 %	Sample 4		Not Detected		Not Detected		Not Detected		Not Detected
Lab 682	80 %	Sample 4		Not Detected		Not Detected		Not Detected		Not Detected
Lab 683	100 %	Sample 4		Not Detected		Not Detected		Not Detected		Not Detected
Lab 684	1	Sample 4		Not Detected		Not Detected		Not Detected		Not Detected
Lab 685	100 %	Sample 4		Not Detected		Not Detected		Not Detected		Not Detected
Lab 686	100 %	Sample 4		Not Detected		Not Detected		Not Detected		Not Detected
Lab 687	100 %	Sample 4		Not Detected		Not Detected		Not Detected		Not Detected
Lab 688	100 %	Sample 4		Not Detected		Not Detected		Not Detected		Not Detected
Lab 689	80 %	Sample 4		Not Detected		Not Detected		Not Detected		Not Detected
Lab 690	100 %	Sample 4		Not Detected		Not Detected		Not Detected		Not Detected
Lab 691	100 %	Sample 4		Not Detected		Not Detected		Not Detected		Not Detected
Lab 692	80 %	Sample 4		Not Detected		Not Detected		Not Detected		Not Detected
Lab 693	100 %	Sample 4		Not Detected		Not Detected		Not Detected		Not Detected
Lab 694	100 %	Sample 4		Not Detected		Not Detected		Not Detected		Not Detected
Lab 695	100 %	Sample 4		Not Detected		Not Detected		Not Detected		Not Detected
Lab 696	100 %	Sample 4		Not Detected		Not Detected		Not Detected		Not Detected
Lab 697	100 %	Sample 4		Not Detected		Not Detected		Not Detected		Not Detected
Lab 698	100 %	Sample 4		Not Detected		Not Detected		Not Detected		Not Detected
Lab 699	100 %	Sample 4		Not Detected		Not Detected		Not Detected		Not Detected
Lab 700	100 %	Sample 4		Not Detected		Not Detected		Not Detected		Not Detected
Lab 701	100 %	Sample 4				Not Detected	30.42	Detected		Not Detected
Lab 702	100 %	Sample 4		Not Detected		Not Detected		Not Detected		Not Detected
Lab 703	40 %	Sample 4		Not Detected		Not Detected		Not Detected		Not Detected
Lab 704	100 %	Sample 4		Not Detected		Not Detected		Not Detected		Not Detected
Lab 705	100 %	Sample 4		Not Detected		Not Detected		Not Detected		Not Detected
Lab 706	100 %	Sample 4		Not Detected		Not Detected		Not Detected		Not Detected
Lab 707	60 %	Sample 4		Not Detected		Not Detected		Not Detected		Not Detected
Lab 708	100 %	Sample 4		Not Detected		Not Detected		Not Detected		Not Detected
Lab 709	80 %	Sample 4		Not Detected		Not Detected		Not Detected		Not Detected
Lab 710	80 %	Sample 4		Not Detected		Not Detected		Not Detected		Not Detected
Lab 711	100 %	Sample 4		Not Detected		Not Detected		Not Detected		Not Detected
Lab 712	80 %	Sample 4		Not Detected		Not Detected		Not Detected		Not Detected
Lab 713	100 %	Sample 4		Not Detected		Not Detected		Not Detected		Not Detected
Lab 714	100 %	Sample 4		Not Detected		Not Detected		Not Detected		Not Detected
Lab 715	80 %	Sample 4		Not Detected		Not Detected		Not Detected		Not Detected
Lab 716	100 %	Sample 4		Not Detected		Not Detected		Not Detected		Not Detected
Lab 717	80 %	Sample 4		Not Detected		Not Detected		Not Detected		Not Detected
Lab 718	100 %	Sample 4		Not Detected		Not Detected		Not Detected		Not Detected
Lab 719	100 %	Sample 4		Not Detected		Not Detected		Not Detected		Not Detected
Lab 720	100 %	Sample 4		Not Detected		Not Detected		Not Detected		Not Detected
Lab 721	100 %	Sample 4		Not Detected		Not Detected		Not Detected		Not Detected
Lab 722	100 %	Sample 4		Not Detected		Not Detected		Not Detected		Not Detected
Lab 723	100 %	Sample 4		Not Detected		Not Detected		Not Detected		Not Detected
Lab 724	60 %	Sample 4		Not Detected		Not Detected		Not Detected		Not Detected
Lab 725	100 %	Sample 4		Not Detected		Not Detected		Not Detected		Not Detected
Lab 726	80 %	Sample 4		Not Detected		Not Detected		Not Detected		Not Detected
Lab 727	100 %	Sample 4		Not Detected		Not Detected		Not Detected		Not Detected
Lab 728	80 %	Sample 4		Not Detected		Not Detected		Not Detected		Not Detected
Lab 729	100 %	Sample 4		Not Detected		Not Detected		Not Detected		Not Detected
Lab 730	100 %	Sample 4		Not Detected		Not Detected		Not Detected		Not Detected
Lab 731	100 %	Sample 4		Not Detected		Not Detected		Not Detected		Not Detected
Lab 732	100 %	Sample 4		Not Detected		Not Detected		Not Detected		Not Detected
Lab 733	100 %	Sample 4		Not Detected		Not Detected		Not Detected		Not Detected
Lab 734	100 %	Sample 4		Not Detected		Not Detected		Not Detected		Not Detected
Lab 735	80 %	Sample 4		Not Detected		Not Detected		Not Detected		Not Detected
Lab 736	100 %	Sample 4		Not Detected		Not Detected		Not Detected		Not Detected
Lab 737	100 %	Sample 4		Not Detected		Not Detected		Not Detected		Not Detected
Lab 738	80 %	Sample 4		Not Detected		Not Detected		Not Detected		Not Detected
Lab 739	100 %	Sample 4		Not Detected		Not Detected		Not Detected		Not Detected
Lab 740	100 %	Sample 4		Not Detected		Not Detected		Not Detected		Not Detected
Lab 741	80 %	Sample 4		Not Detected		Not Detected		Not Detected		Not Detected
Lab 742	80 %	Sample 4		Not Detected		Not Detected		Not Detected		Not Detected
Lab 743	100 %	Sample 4		Not Detected		Not Detected		Not Detected		Not Detected
Lab 744	100 %	Sample 4		Not Detected		Not Detected		Not Detected		Not Detected
Lab 745	100 %	Sample 4		Not Detected		Not Detected		Not Detected		Not Detected
Lab 746	80 %	Sample 4		Not Detected		Not Detected		Not Detected		Not Detected
Lab 747	100 %	Sample 4		Not Detected		Not Detected		Not Detected		Not Detected
Lab 748	100 %	Sample 4		Not Detected		Not Detected		Not Detected		Not Detected
Lab 749	80 %	Sample 4		Not Detected		Not Detected		Not Detected		Not Detected
Lab 750	100 %	Sample 4		Not Detected		Not Detected		Not Detected		Not Detected
Lab 751	100 %	Sample 4		Not Detected		Not Detected		Not Detected		Not Detected
Lab 752	100 %	Sample 4		Not Detected		Not Detected		Not Detected		Not Detected
Lab 753	100 %	Sample 4		Not Detected		Not Detected		Not Detected		Not Detected
Lab 754	100 %	Sample 4		Not Detected		Not Detected		Not Detected		Not Detected
Lab 755	1	Sample 4		Not Tested		Not Tested		Equivocal		Equivocal
Lab 756	100 %	Sample 4		Not Detected		Not Detected		Not Detected		Not Detected
Lab 757	100 %	Sample 4		Not Detected		Not Detected		Not Detected		Not Detected
Lab 758	60 %	Sample 4		Not Detected		Not Detected		Not Detected		Not Detected
Lab 759	80 %	Sample 4		Not Detected		Not Detected		Not Detected		Not Detected
Lab 760	100 %	Sample 4		Not Detected		Not Detected		Not Detected		Not Detected
Lab 761	80 %	Sample 4		Not Detected		Not Detected		Not Detected		Not Detected
Lab 762	100 %	Sample 4		Not Detected		Not Detected		Not Detected		Not Detected
Lab 763	60 %	Sample 4		Not Detected		Not Detected		Not Detected		Not Detected
Lab 764	100 %	Sample 4		Not Detected		Not Detected		Not Detected		Not Detected
Lab 765	80 %	Sample 4		Not Detected		Not Detected		Not Detected		Not Detected
Lab 766	100 %	Sample 4		Not Detected		Not Detected		Not Detected		Not Detected
Lab 767	100 %	Sample 4		Not Detected		Not Detected		Not Detected		Not Detected
Lab 768	100 %	Sample 4		Not Detected		Not Detected		Not Detected		Not Detected
Lab 769	80 %	Sample 4		Not Detected		Not Detected		Not Detected		Not Detected
Lab 770	80 %	Sample 4		Not Detected		Not Detected		Not Detected		Not Detected
Lab 771	100 %	Sample 4		Not Detected		Not Detected		Not Detected		Not Detected
Lab 772	100 %	Sample 4		Not Detected		Not Detected		Not Detected		Not Detected
Lab 773	100 %	Sample 4		Not Detected		Not Detected		Not Detected		Not Detected
Lab 774	100 %	Sample 4		Not Detected		Not Detected		Not Detected		Not Detected
Lab 775	80 %	Sample 4		Not Detected		Not Detected		Not Detected		Not Detected
Lab 776	60 %	Sample 4		Not Detected		Not Detected		Not Detected		Not Detected
Lab 777	100 %	Sample 4		Not Detected		Not Detected		Not Detected		Not Detected
Lab 778	80 %	Sample 4		Not Detected		Not Detected		Not Detected		Not Detected
Lab 779	100 %	Sample 4		Not Detected		Not Detected		Not Detected		Not Detected
Lab 780	100 %	Sample 4		Not Detected		Not Detected		Not Detected		Not Detected
Lab 781	100 %	Sample 4		Not Detected		Not Detected		Not Detected		Not Detected
Lab 782	100 %	Sample 4		Not Detected		Not Detected		Not Detected		Not Detected
Lab 783	100 %	Sample 4		Not Detected		Not Detected		Not Detected		Not Detected
Lab 784	100 %	Sample 4		Not Detected		Not Detected		Not Detected		Not Detected
Lab 785	100 %	Sample 4		Not Detected		Not Detected		Not Detected		Not Detected
Lab 786	100 %	Sample 4		Not Detected		Not Detected		Not Detected		Not Detected
Lab 787	100 %	Sample 4		Not Detected		Not Detected		Not Detected		Not Detected
Lab 788	100 %	Sample 4		Not Detected		Not Detected		Not Detected		Not Detected
Lab 789	100 %	Sample 4		Not Detected		Not Detected		Not Detected		Not Detected
Lab 790	100 %	Sample 4		Not Detected		Not Detected		Not Detected		Not Detected
Lab 791	100 %	Sample 4		Not Detected		Not Detected		Not Detected		Not Detected
Lab 792	100 %	Sample 4		Not Detected		Not Detected		Not Detected		Not Detected
Lab 793	100 %	Sample 4		Not Detected		Not Detected		Not Detected		Not Detected
Lab 794	80 %	Sample 4		Not Detected		Not Detected		Not Detected		Not Detected
Lab 795	80 %	Sample 4		Not Detected		Not Detected		Not Detected		Not Detected
Lab 796	60 %	Sample 4		Not Detected		Not Detected		Not Detected		Not Detected
Lab 797	80 %	Sample 4		Not Detected		Not Detected		Not Detected		Not Detected
Lab 798	80 %	Sample 4		Not Detected		Not Detected		Not Detected		Not Detected
Lab 799	100 %	Sample 4		Not Detected		Not Detected		Not Detected		Not Detected
Lab 800	80 %	Sample 4		Not Detected		Not Detected		Not Detected		Not Detected
Lab 801	100 %	Sample 4		Not Detected		Not Detected		Not Detected		Not Detected
Lab 802	100 %	Sample 4		Not Detected		Not Detected		Not Detected		Not Detected
Lab 803	100 %	Sample 4		Not Detected		Not Detected		Not Detected		Not Detected
Lab 804	100 %	Sample 4		Not Detected		Not Detected		Not Detected		Not Detected
Lab 805	80 %	Sample 4		Not Detected		Not Detected		Not Detected		Not Detected
Lab 806	80 %	Sample 4		Not Detected		Not Detected		Not Detected		Not Detected
Lab 807	80 %	Sample 4		Not Detected		Not Detected		Not Detected		Not Detected
Lab 808	80 %	Sample 4		Not Detected		Not Detected		Not Detected		Not Detected
Lab 809	100 %	Sample 4		Not Detected		Not Detected		Not Detected		Not Detected
Lab 810	0.8	Sample 4		Not Detected		Not Detected		Not Detected		Not Detected
Lab 811	80 %	Sample 4		Not Detected		Not Detected		Not Detected		Not Detected
Lab 812	100 %	Sample 4		Not Detected		Not Detected		Not Detected		Not Detected
Lab 813	100 %	Sample 4		Not Detected		Not Detected		Not Detected		Not Detected
Lab 814	100 %	Sample 4		Not Detected		Not Detected		Not Detected		Not Detected
Lab 815	100 %	Sample 4		Not Detected		Not Detected		Not Detected		Not Detected
Lab 816	100 %	Sample 4		Not Detected		Not Detected		Not Detected		Not Detected
Lab 817	80 %	Sample 4		Not Detected		Not Detected		Not Detected		Not Detected
Lab 818	100 %	Sample 4		Not Detected		Not Detected		Not Detected		Not Detected
Lab 819	100 %	Sample 4		Not Detected		Not Detected		Not Detected		Not Detected
Lab 820	100 %	Sample 4		Not Detected		Not Detected		Not Detected		Not Detected
Lab 821	100 %	Sample 4		Not Detected		Not Detected		Not Detected		Not Detected
Lab 822	100 %	Sample 4		Not Detected		Not Detected		Not Detected		Not Detected
Lab 823	100 %	Sample 4		Not Detected		Not Detected		Not Detected		Not Detected
Lab 824	80 %	Sample 4		Not Detected		Not Detected		Not Detected		Not Detected
Lab 825	100 %	Sample 4		Not Detected		Not Detected		Not Detected		Not Detected
Lab 826	100 %	Sample 4		Not Detected		Not Detected		Not Detected		Not Detected
Lab 827	100 %	Sample 4		Not Detected		Not Detected		Not Detected		Not Detected
Lab 828	100 %	Sample 4		Not Detected		Not Detected		Not Detected		Not Detected
Lab 829	0.8	Sample 4		Not Detected		Not Detected		Not Detected		Not Detected
Lab 830	100 %	Sample 4		Not Detected		Not Detected		Not Detected		Not Detected
Lab 831	80 %	Sample 4		Not Detected		Not Detected		Not Detected		Not Detected
Lab 832	100 %	Sample 4		Not Detected		Not Detected		Not Detected		Not Detected
Lab 833	100 %	Sample 4		Not Detected		Not Detected		Not Detected		Not Detected
Lab 834	100 %	Sample 4		Not Detected		Not Detected		Not Detected		Not Detected
Lab 835	100 %	Sample 4		Not Detected		Not Detected		Not Detected		Not Detected
Lab 836	80 %	Sample 4		Not Detected		Not Detected		Not Detected		Not Detected
Lab 837	100 %	Sample 4		Not Detected		Not Detected		Not Detected		Not Detected
Lab 838	100 %	Sample 4		Not Detected		Not Detected		Not Detected		Not Detected
Lab 839	100 %	Sample 4		Not Detected		Not Detected		Not Detected		Not Detected
Lab 840	100 %	Sample 4		Not Detected		Not Detected		Not Detected		Not Detected
Lab 841	100 %	Sample 4		Not Detected		Not Detected		Not Detected		Not Detected
Lab 842	100 %	Sample 4		Not Detected		Not Detected		Not Detected		Not Detected
Lab 843	80 %	Sample 4		Not Detected		Not Detected		Not Detected		Not Detected
Lab 844	80 %	Sample 4		Not Detected		Not Detected		Not Detected		Not Detected
Lab 845	100 %	Sample 4		Not Detected		Not Detected		Not Detected		Not Detected
Lab 846	100 %	Sample 4		Not Detected		Not Detected		Not Detected		Not Detected
Lab 847	100 %	Sample 4		Not Detected		Not Detected		Not Detected		Not Detected
Lab 848	100 %	Sample 4		Not Detected		Not Detected		Not Detected		Not Detected
Lab 849	80 %	Sample 4		Not Detected		Not Detected		Not Detected		Not Detected
Lab 850	100 %	Sample 4		Not Detected		Not Detected		Not Detected		Not Detected
Lab 851	100 %	Sample 4		Not Detected		Not Detected		Not Detected		Not Detected
Lab 852	1	Sample 4		Not Detected		Not Detected		Not Detected		Not Detected
Lab 853	80 %	Sample 4		Not Detected		Not Detected		Not Detected		Not Detected
Lab 854	80 %	Sample 4		Not Detected		Not Detected		Not Detected		Not Detected
Lab 855	100 %	Sample 4		Not Detected		Not Detected		Not Detected		Not Detected
Lab 856	0.4	Sample 4		Not Detected		Not Detected	32.8	Detected		Not Detected
Lab 857	80 %	Sample 4		Not Detected		Not Detected		Not Detected		Not Detected
Lab 858	100 %	Sample 4		Not Detected		Not Detected		Not Detected		Not Detected
Lab 859	100 %	Sample 4		Not Detected		Not Detected		Not Detected		Not Detected
Lab 860	100 %	Sample 4		Not Detected		Not Detected		Not Detected		Not Detected
Lab 861	100 %	Sample 4		Not Detected		Not Detected		Not Detected		Not Detected
Lab 862	100 %	Sample 4		Not Detected		Not Detected		Not Detected		Not Detected
Lab 863	80 %	Sample 4		Not Detected		Not Detected		Not Detected		Not Detected
Lab 864	100 %	Sample 4		Not Detected		Not Detected		Not Detected		Not Detected
Lab 865	80 %	Sample 4		Not Detected		Not Detected		Not Detected		Not Detected
Lab 866	100 %	Sample 4		Not Detected		Not Detected		Not Detected		Not Detected
Lab 867	80 %	Sample 4		Not Detected		Not Detected		Not Detected		Not Detected
Lab 868	100 %	Sample 4		Not Detected		Not Detected		Not Detected		Not Detected
Lab 869	100 %	Sample 4		Not Detected		Not Detected		Not Detected		Not Detected
Lab 870	0.8	Sample 4		Not Detected		Not Detected		Not Detected		Not Detected
Lab 871	100 %	Sample 4		Not Detected		Not Detected		Not Detected		Not Detected
Lab 872	100 %	Sample 4		Not Detected		Not Detected		Not Detected		Not Detected
Lab 873	1	Sample 4		Not Tested		Not Tested		Not Detected		Not Detected
Lab 874	100 %	Sample 4		Not Detected		Not Detected		Not Detected		Not Detected
Lab 875	100 %	Sample 4		Not Detected		Not Detected		Not Detected		Not Detected
Lab 876	80 %	Sample 4		Not Detected		Not Detected		Not Detected		Not Detected
Lab 877	100 %	Sample 4		Not Detected		Not Detected		Not Detected		Not Detected
Lab 878	100 %	Sample 4		Not Detected		Not Detected		Not Detected		Not Detected
Lab 879	100 %	Sample 4		Not Detected		Not Detected		Not Detected		Not Detected
Lab 880	80 %	Sample 4		Not Detected		Not Detected		Not Detected		Not Detected
Lab 881	100 %	Sample 4		Not Detected		Not Detected		Not Detected		Not Detected
Lab 882	100 %	Sample 4		Not Detected		Not Detected		Not Detected		Not Detected
Lab 883	100 %	Sample 4		Not Detected		Not Detected		Not Detected		Not Detected
Lab 884	0.8	Sample 4		Not Tested		Not Tested		Not Detected		Not Detected
Lab 885	100 %	Sample 4		Not Detected		Not Detected		Not Detected		Not Detected
Lab 886	100 %	Sample 4		Not Detected		Not Detected		Not Detected		Not Detected
Lab 887	100 %	Sample 4		Not Detected		Not Detected		Not Detected		Not Detected
Lab 888	100 %	Sample 4		Not Detected		Not Detected		Not Detected		Not Detected
Lab 889	100 %	Sample 4		Not Detected		Not Detected		Not Detected		Not Detected
Lab 890	100 %	Sample 4		Not Detected		Not Detected		Not Detected		Not Detected
Lab 891	100 %	Sample 4		Not Detected		Not Detected		Not Detected		Not Detected
Lab 892	100 %	Sample 4		Not Detected		Not Detected		Not Detected		Not Detected
Lab 893	100 %	Sample 4		Not Detected		Not Detected		Not Detected		Not Detected
Lab 894	100 %	Sample 4		Not Detected		Not Detected		Not Detected		Not Detected
Lab 895	100 %	Sample 4		Not Detected		Not Detected		Not Detected		Not Detected
Lab 896	0.6	Sample 4		Not Tested		Not Tested	NA	NEGATIVE
Lab 897	100 %	Sample 4		Not Detected		Not Detected		Not Detected		Not Detected
Lab 898	100 %	Sample 4		Not Detected		Not Detected		Not Detected		Not Detected
Lab 899	80 %	Sample 4		Not Detected		Not Detected		Not Detected		Not Detected
Lab 900	100 %	Sample 4		Not Detected		Not Detected		Not Detected		Not Detected
Lab 901	100 %	Sample 4		Not Detected		Not Detected		Not Detected		Not Detected
Lab 902	80 %	Sample 4		Not Detected		Not Detected		Not Detected		Not Detected
Lab 903	80 %	Sample 4		Not Detected		Not Detected		Not Detected		Not Detected
Lab 904	100 %	Sample 4		Not Detected		Not Detected		Not Detected		Not Detected
Lab 905	100 %	Sample 4		Not Detected		Not Detected		Not Detected		Not Detected
Lab 906	100 %	Sample 4		Not Detected		Not Detected		Not Detected		Not Detected
Lab 907	80 %	Sample 4		Not Detected		Not Detected		Not Detected		Not Detected
Lab 908	0.8	Sample 4		Not Detected		Not Detected		Not Detected		Not Detected
Lab 909	100 %	Sample 4		Not Detected		Not Detected		Not Detected		Not Detected
Lab 910	100 %	Sample 4		Not Detected		Not Detected		Not Detected		Not Detected
Lab 911	60 %	Sample 4		Not Detected		Not Detected		Not Detected		Not Detected
Lab 912	100 %	Sample 4		Not Detected		Not Detected		Not Detected		Not Detected
Lab 913	100 %	Sample 4		Not Detected		Not Detected		Not Detected		Not Detected
Lab 914	100 %	Sample 4		Not Detected		Not Detected		Not Detected		Not Detected
Lab 915	100 %	Sample 4		Not Detected		Not Detected		Not Detected		Not Detected
Lab 916	80 %	Sample 4		Not Detected		Not Detected		Not Detected		Not Detected
Lab 917	100 %	Sample 4		Not Detected		Not Detected		Not Detected		Not Detected
Lab 918	100 %	Sample 4		Not Detected		Not Detected		Not Detected		Not Detected
Lab 919	0.8	Sample 4		Not Detected		Not Detected		Not Detected		Not Detected
Lab 920	100 %	Sample 4		Not Detected		Not Detected		Not Detected		Not Detected
Lab 921	100 %	Sample 4		Not Detected		Not Detected		Not Detected		Not Detected
Lab 922	100 %	Sample 4		Not Detected		Not Detected		Not Detected		Not Detected
Lab 923	100 %	Sample 4		Not Detected		Not Detected		Not Detected		Not Detected
Lab 924	100 %	Sample 4		Not Detected		Not Detected		Not Detected		Not Detected
Lab 925	80 %	Sample 4		Not Detected		Not Detected		Not Detected		Not Detected
Lab 926	100 %	Sample 4		Not Detected		Not Detected		Not Detected		Not Detected
Lab 927	0.6	Sample 4		Not Tested		Not Tested	30.92	Detected		Not Detected
Lab 928	80 %	Sample 4		Not Detected		Not Detected		Not Detected		Not Detected
Lab 929	100 %	Sample 4		Not Detected		Not Detected		Not Detected		Not Detected
Lab 930	100 %	Sample 4		Not Detected		Not Detected		Not Detected		Not Detected
Lab 931	100 %	Sample 4		Not Detected		Not Detected		Not Detected		Not Detected
Lab 932	100 %	Sample 4		Not Detected		Not Detected		Not Detected		Not Detected
Lab 933	80 %	Sample 4		Not Detected		Not Detected		Not Detected		Not Detected
Lab 934	80 %	Sample 4		Not Detected		Not Detected		Not Detected		Not Detected
Lab 935	100 %	Sample 4		Not Detected		Not Detected		Not Detected		Not Detected
Lab 936	1	Sample 4		Not Tested		Not Tested		Not Detected		Not Tested
Lab 937	60 %	Sample 4		Not Detected		Not Detected		Not Detected		Not Detected
Lab 938	80 %	Sample 4		Not Detected		Not Detected		Not Detected		Not Detected
Lab 939	40 %	Sample 4		Not Detected		Not Detected		Not Detected		Not Detected
Lab 940	80 %	Sample 4		Not Detected		Not Detected		Not Detected		Not Detected
Lab 941	100 %	Sample 4		Not Detected		Not Detected		Not Detected		Not Detected
Lab 942	80 %	Sample 4		Not Detected		Not Detected		Not Detected		Not Detected
Lab 943	100 %	Sample 4		Not Detected		Not Detected		Not Detected		Not Detected
Lab 944	100 %	Sample 4		Not Detected		Not Detected		Not Detected		Not Detected
Lab 945	80 %	Sample 4		Not Detected		Not Detected		Not Detected		Not Detected
Lab 946	100 %	Sample 4		Not Detected		Not Detected		Not Detected		Not Detected
Lab 947	100 %	Sample 4		Not Detected		Not Detected		Not Detected		Not Detected
Lab 948	80 %	Sample 4		Not Detected		Not Detected		Not Detected		Not Detected
Lab 949	100 %	Sample 4		Not Detected		Not Detected		Not Detected		Not Detected
Lab 950	100 %	Sample 4		Not Detected		Not Detected		Not Detected		Not Detected
Lab 951	80 %	Sample 4		Not Detected		Not Detected		Not Detected		Not Detected
Lab 952	80 %	Sample 4		Not Detected		Not Detected		Not Detected		Not Detected
Lab 953	80 %	Sample 4		Not Tested		Not Tested		Not Detected		Not Detected

## Sheet: Questionnaire
Sr.No	Lab Code	Question Name	Question Answer	Additional Comments
1	Lab No. 1	Major concern(s) in launching/ implementing the molecular detection of SARS-CoV-2?	Insufficient equipment	NEED -20 DEEP FREEZER, COOLED CENTRIFUGE, AUTOMATED EXTRACTOR, BIO SAFETY CABINET, AUTOCLAVE
2	Lab No. 1	What are the sources of the specimens for testing in your laboratory?	Outbreak investigation (including those meeting case definition and contact tracing)
3	Lab No. 1	Is your facility a COVID-only testing laboratory or a polyvalent public health facility?	COVID-only
4	Lab No. 1	What are the common type of specimens accepted for the molecular detection of SARS-CoV-2 in your laboratory?	Nasopharyngeal swab
5	Lab No. 1	What are the common type of specimens accepted for the molecular detection of SARS-CoV-2 in your laboratory?	Throat swab
6	Lab No. 1	Which type(s) of quality control(s) is/are included in the molecular detection of SARS-CoV-2 in you laboratory?	Extraction control
7	Lab No. 1	Which type(s) of quality control(s) is/are included in the molecular detection of SARS-CoV-2 in you laboratory?	Positive control for PCR
8	Lab No. 1	Which type(s) of quality control(s) is/are included in the molecular detection of SARS-CoV-2 in you laboratory?	Negative control for PCR
9	Lab No. 1	Which type(s) of quality control(s) is/are included in the molecular detection of SARS-CoV-2 in you laboratory?	Internal (inhibitor)control for PCR
10	Lab No. 1	Are you testing all specimens coming in?	Outbreak investigation (including those meeting case definition and contact tracing)
11	Lab No. 1	What is the usual daily sample load/ current maximum daily testing capacity for SAR-CoV-2 in your laboratory? (Daily sample load)	51-200
12	Lab No. 1	What is the usual daily sample load/ current maximum daily testing capacity for SAR-CoV-2 in your laboratory? (Maximum daily testing capacity)	51-200
13	Lab No. 1	What is the usual turnaround time for the molecular detection of SARS-CoV-2 in you laboratory?	<24h
14	Lab No. 1	What is the number of PCR scientists (with a bachelor degree or higher) in your laboratory?	1
15	Lab No. 2	Major concern(s) in launching/ implementing the molecular detection of SARS-CoV-2?	Establishing procedures/ guidelines on specimen collection/ shipping/ storage
16	Lab No. 2	What are the sources of the specimens for testing in your laboratory?	Outbreak investigation (including those meeting case definition and contact tracing)
17	Lab No. 2	Is your facility a COVID-only testing laboratory or a polyvalent public health facility?	A range of bacteria and/or viruses of public health importance
18	Lab No. 2	What are the common type of specimens accepted for the molecular detection of SARS-CoV-2 in your laboratory?	Nasal swab
19	Lab No. 2	Which type(s) of quality control(s) is/are included in the molecular detection of SARS-CoV-2 in you laboratory?	Not applicable	Wrong question with reference to answers in the dropdown box
20	Lab No. 2	Are you testing all specimens coming in?	Outbreak investigation (including those meeting case definition and contact tracing)
21	Lab No. 2	What is the usual daily sample load/ current maximum daily testing capacity for SAR-CoV-2 in your laboratory? (Daily sample load)	51-200
22	Lab No. 2	What is the usual daily sample load/ current maximum daily testing capacity for SAR-CoV-2 in your laboratory? (Maximum daily testing capacity)	201-500
23	Lab No. 2	What is the usual turnaround time for the molecular detection of SARS-CoV-2 in you laboratory?	<24h
24	Lab No. 2	What is the number of PCR scientists (with a bachelor degree or higher) in your laboratory?	2-5
25	Lab No. 3	Major concern(s) in launching/ implementing the molecular detection of SARS-CoV-2?	Establishing procedures/ guidelines on specimen collection/ shipping/ storage	QUALIFIED PERSONS NOT AVAILBLE
26	Lab No. 3	What are the sources of the specimens for testing in your laboratory?	Other	SYMPTOMATIC PERSONS
27	Lab No. 3	Is your facility a COVID-only testing laboratory or a polyvalent public health facility?	COVID-only
28	Lab No. 3	What are the common type of specimens accepted for the molecular detection of SARS-CoV-2 in your laboratory?	Nasopharyngeal swab
29	Lab No. 3	Which type(s) of quality control(s) is/are included in the molecular detection of SARS-CoV-2 in you laboratory?	Positive control for PCR	NEGATIVE CONTROL OF PCR
30	Lab No. 3	Are you testing all specimens coming in?	Other
31	Lab No. 3	What is the usual daily sample load/ current maximum daily testing capacity for SAR-CoV-2 in your laboratory? (Daily sample load)	500-1000
32	Lab No. 3	What is the usual daily sample load/ current maximum daily testing capacity for SAR-CoV-2 in your laboratory? (Maximum daily testing capacity)	201-500
33	Lab No. 3	What is the usual turnaround time for the molecular detection of SARS-CoV-2 in you laboratory?	<24h
34	Lab No. 3	What is the number of PCR scientists (with a bachelor degree or higher) in your laboratory?	1	NONE
35	Lab No. 4	Major concern(s) in launching/ implementing the molecular detection of SARS-CoV-2?	Establishing procedures/ guidelines on specimen collection/ shipping/ storage
36	Lab No. 4	What are the sources of the specimens for testing in your laboratory?	Outbreak investigation (including those meeting case definition and contact tracing)
37	Lab No. 4	What are the sources of the specimens for testing in your laboratory?	Specimens from influenza surveillance
38	Lab No. 4	Is your facility a COVID-only testing laboratory or a polyvalent public health facility?	COVID and other respiratory viruses only
39	Lab No. 4	Is your facility a COVID-only testing laboratory or a polyvalent public health facility?	A range of bacteria and/or viruses of public health importance
40	Lab No. 4	What are the common type of specimens accepted for the molecular detection of SARS-CoV-2 in your laboratory?	Nasal swab
41	Lab No. 4	What are the common type of specimens accepted for the molecular detection of SARS-CoV-2 in your laboratory?	Throat swab
42	Lab No. 4	Which type(s) of quality control(s) is/are included in the molecular detection of SARS-CoV-2 in you laboratory?	Extraction control
43	Lab No. 4	Which type(s) of quality control(s) is/are included in the molecular detection of SARS-CoV-2 in you laboratory?	Positive control for PCR
44	Lab No. 4	Which type(s) of quality control(s) is/are included in the molecular detection of SARS-CoV-2 in you laboratory?	Negative control for PCR
45	Lab No. 4	Which type(s) of quality control(s) is/are included in the molecular detection of SARS-CoV-2 in you laboratory?	Internal (inhibitor)control for PCR
46	Lab No. 4	Are you testing all specimens coming in?	Outbreak investigation (including those meeting case definition and contact tracing)	YES
47	Lab No. 4	What is the usual daily sample load/ current maximum daily testing capacity for SAR-CoV-2 in your laboratory? (Daily sample load)	>2000
48	Lab No. 4	What is the usual daily sample load/ current maximum daily testing capacity for SAR-CoV-2 in your laboratory? (Maximum daily testing capacity)	>2000
49	Lab No. 4	What is the usual turnaround time for the molecular detection of SARS-CoV-2 in you laboratory?	<24h
50	Lab No. 5	What is the number of PCR scientists (with a bachelor degree or higher) in your laboratory?	2-5
51	Lab No. 5	Major concern(s) in launching/ implementing the molecular detection of SARS-CoV-2?	Need for specific staff training	No concern , We are testing daily with effect from 29/03/2020
52	Lab No. 5	What are the sources of the specimens for testing in your laboratory?	Outbreak investigation (including those meeting case definition and contact tracing)
53	Lab No. 5	Is your facility a COVID-only testing laboratory or a polyvalent public health facility?	A range of bacteria and/or viruses of public health importance
54	Lab No. 5	What are the common type of specimens accepted for the molecular detection of SARS-CoV-2 in your laboratory?	Nasal swab
55	Lab No. 5	Which type(s) of quality control(s) is/are included in the molecular detection of SARS-CoV-2 in you laboratory?	Extraction control
56	Lab No. 5	Which type(s) of quality control(s) is/are included in the molecular detection of SARS-CoV-2 in you laboratory?	Positive control for PCR
57	Lab No. 5	Which type(s) of quality control(s) is/are included in the molecular detection of SARS-CoV-2 in you laboratory?	Negative control for PCR
58	Lab No. 5	Are you testing all specimens coming in?	Outbreak investigation (including those meeting case definition and contact tracing)
59	Lab No. 5	What is the usual daily sample load/ current maximum daily testing capacity for SAR-CoV-2 in your laboratory? (Daily sample load)	1001-2000
60	Lab No. 5	What is the usual daily sample load/ current maximum daily testing capacity for SAR-CoV-2 in your laboratory? (Maximum daily testing capacity)	>2000
61	Lab No. 5	What is the usual turnaround time for the molecular detection of SARS-CoV-2 in you laboratory?	<24h
62	Lab No. 5	What is the number of PCR scientists (with a bachelor degree or higher) in your laboratory?	2-5
63	Lab No. 6	Major concern(s) in launching/ implementing the molecular detection of SARS-CoV-2?	Operate in proper biosafety level as required by national legislation
64	Lab No. 6	What are the sources of the specimens for testing in your laboratory?	Outbreak investigation (including those meeting case definition and contact tracing)	from public health department
65	Lab No. 6	What are the sources of the specimens for testing in your laboratory?	Other	from public health department
66	Lab No. 6	Is your facility a COVID-only testing laboratory or a polyvalent public health facility?	COVID and other respiratory viruses only
67	Lab No. 6	Is your facility a COVID-only testing laboratory or a polyvalent public health facility?	A range of bacteria and/or viruses of public health importance
68	Lab No. 6	What are the common type of specimens accepted for the molecular detection of SARS-CoV-2 in your laboratory?	Nasopharyngeal swab
69	Lab No. 6	What are the common type of specimens accepted for the molecular detection of SARS-CoV-2 in your laboratory?	Throat swab
70	Lab No. 6	Which type(s) of quality control(s) is/are included in the molecular detection of SARS-CoV-2 in you laboratory?	Positive control for PCR
71	Lab No. 6	Which type(s) of quality control(s) is/are included in the molecular detection of SARS-CoV-2 in you laboratory?	Negative control for PCR
72	Lab No. 6	Which type(s) of quality control(s) is/are included in the molecular detection of SARS-CoV-2 in you laboratory?	Internal (inhibitor)control for PCR
73	Lab No. 6	Are you testing all specimens coming in?	Outbreak investigation (including those meeting case definition and contact tracing)	also other specimens as per recommendations
74	Lab No. 6	What is the usual daily sample load/ current maximum daily testing capacity for SAR-CoV-2 in your laboratory? (Daily sample load)	>2000
75	Lab No. 6	What is the usual daily sample load/ current maximum daily testing capacity for SAR-CoV-2 in your laboratory? (Maximum daily testing capacity)	>2000
76	Lab No. 6	What is the usual turnaround time for the molecular detection of SARS-CoV-2 in you laboratory?	<24h
77	Lab No. 6	What is the number of PCR scientists (with a bachelor degree or higher) in your laboratory?	2-5
78	Lab No. 7	Major concern(s) in launching/ implementing the molecular detection of SARS-CoV-2?	Establishing/ designing the standard detection methods
79	Lab No. 7	What are the sources of the specimens for testing in your laboratory?	Other	MUNICIPAL CORPORATION OF GREATER MUMBAI HOSPITALS AND COVID CARE CENTRES
80	Lab No. 7	Is your facility a COVID-only testing laboratory or a polyvalent public health facility?	A range of bacteria and/or viruses of public health importance
81	Lab No. 7	What are the common type of specimens accepted for the molecular detection of SARS-CoV-2 in your laboratory?	Nasopharyngeal swab
82	Lab No. 7	What are the common type of specimens accepted for the molecular detection of SARS-CoV-2 in your laboratory?	Nasal swab
83	Lab No. 7	What are the common type of specimens accepted for the molecular detection of SARS-CoV-2 in your laboratory?	Throat swab
84	Lab No. 7	Which type(s) of quality control(s) is/are included in the molecular detection of SARS-CoV-2 in you laboratory?	Extraction control
85	Lab No. 7	Which type(s) of quality control(s) is/are included in the molecular detection of SARS-CoV-2 in you laboratory?	Positive control for PCR
86	Lab No. 7	Which type(s) of quality control(s) is/are included in the molecular detection of SARS-CoV-2 in you laboratory?	Negative control for PCR
87	Lab No. 7	Which type(s) of quality control(s) is/are included in the molecular detection of SARS-CoV-2 in you laboratory?	Internal (inhibitor)control for PCR
88	Lab No. 7	Are you testing all specimens coming in?	Outbreak investigation (including those meeting case definition and contact tracing)
89	Lab No. 7	What is the usual daily sample load/ current maximum daily testing capacity for SAR-CoV-2 in your laboratory? (Daily sample load)	500-1000
90	Lab No. 7	What is the usual daily sample load/ current maximum daily testing capacity for SAR-CoV-2 in your laboratory? (Maximum daily testing capacity)	500-1000
91	Lab No. 7	What is the usual turnaround time for the molecular detection of SARS-CoV-2 in you laboratory?	<24h
92	Lab No. 7	What is the number of PCR scientists (with a bachelor degree or higher) in your laboratory?	2-5
93	Lab No. 8	Major concern(s) in launching/ implementing the molecular detection of SARS-CoV-2?	Need for specific staff training	No major concerns
94	Lab No. 8	What are the sources of the specimens for testing in your laboratory?	Outbreak investigation (including those meeting case definition and contact tracing)
95	Lab No. 8	Is your facility a COVID-only testing laboratory or a polyvalent public health facility?	A range of bacteria and/or viruses of public health importance
96	Lab No. 8	What are the common type of specimens accepted for the molecular detection of SARS-CoV-2 in your laboratory?	Nasopharyngeal swab
97	Lab No. 8	What are the common type of specimens accepted for the molecular detection of SARS-CoV-2 in your laboratory?	Nasal swab
98	Lab No. 8	What are the common type of specimens accepted for the molecular detection of SARS-CoV-2 in your laboratory?	Throat swab
99	Lab No. 8	What are the common type of specimens accepted for the molecular detection of SARS-CoV-2 in your laboratory?	Sputum
100	Lab No. 8	What are the common type of specimens accepted for the molecular detection of SARS-CoV-2 in your laboratory?	Tracheal aspirate
101	Lab No. 8	What are the common type of specimens accepted for the molecular detection of SARS-CoV-2 in your laboratory?	Saliva
102	Lab No. 8	Which type(s) of quality control(s) is/are included in the molecular detection of SARS-CoV-2 in you laboratory?	Positive control for PCR
103	Lab No. 8	Which type(s) of quality control(s) is/are included in the molecular detection of SARS-CoV-2 in you laboratory?	Negative control for PCR
104	Lab No. 8	Which type(s) of quality control(s) is/are included in the molecular detection of SARS-CoV-2 in you laboratory?	Internal (inhibitor)control for PCR
105	Lab No. 8	Are you testing all specimens coming in?	Outbreak investigation (including those meeting case definition and contact tracing)
106	Lab No. 8	What is the usual daily sample load/ current maximum daily testing capacity for SAR-CoV-2 in your laboratory? (Daily sample load)	201-500
107	Lab No. 8	What is the usual daily sample load/ current maximum daily testing capacity for SAR-CoV-2 in your laboratory? (Maximum daily testing capacity)	500-1000
108	Lab No. 8	What is the usual turnaround time for the molecular detection of SARS-CoV-2 in you laboratory?	<24h
109	Lab No. 8	What is the number of PCR scientists (with a bachelor degree or higher) in your laboratory?	2-5
110	Lab No. 9	Major concern(s) in launching/ implementing the molecular detection of SARS-CoV-2?	Establishing/ designing the standard detection methods
111	Lab No. 9	What are the sources of the specimens for testing in your laboratory?	Other
112	Lab No. 9	Is your facility a COVID-only testing laboratory or a polyvalent public health facility?	COVID-only
113	Lab No. 9	What are the common type of specimens accepted for the molecular detection of SARS-CoV-2 in your laboratory?	Nasopharyngeal swab
114	Lab No. 9	Which type(s) of quality control(s) is/are included in the molecular detection of SARS-CoV-2 in you laboratory?	Positive control for PCR	NC and IC
115	Lab No. 9	Are you testing all specimens coming in?	Other	YES
116	Lab No. 9	What is the usual daily sample load/ current maximum daily testing capacity for SAR-CoV-2 in your laboratory? (Daily sample load)	<50
117	Lab No. 9	What is the usual daily sample load/ current maximum daily testing capacity for SAR-CoV-2 in your laboratory? (Maximum daily testing capacity)	51-200
118	Lab No. 9	What is the usual turnaround time for the molecular detection of SARS-CoV-2 in you laboratory?	<24h
119	Lab No. 9	What is the number of PCR scientists (with a bachelor degree or higher) in your laboratory?	2-5
120	Lab No. 10	Major concern(s) in launching/ implementing the molecular detection of SARS-CoV-2?	Insufficient viral transport media
121	Lab No. 10	Major concern(s) in launching/ implementing the molecular detection of SARS-CoV-2?	Insufficient equipment
122	Lab No. 10	Major concern(s) in launching/ implementing the molecular detection of SARS-CoV-2?	Need for specific staff training
123	Lab No. 10	What are the sources of the specimens for testing in your laboratory?	Outbreak investigation (including those meeting case definition and contact tracing)
124	Lab No. 10	Is your facility a COVID-only testing laboratory or a polyvalent public health facility?	A range of bacteria and/or viruses of public health importance	Same staff is doing clinical work of Bacteriology, Mycology, Serology, ICTC, Virology, HIV Viral Load and Teaching work of B.Sc MLT, B.Sc Nursing, BDS, MBBS and post graduate.
125	Lab No. 10	What are the common type of specimens accepted for the molecular detection of SARS-CoV-2 in your laboratory?	Nasopharyngeal swab
126	Lab No. 10	What are the common type of specimens accepted for the molecular detection of SARS-CoV-2 in your laboratory?	Throat swab
127	Lab No. 10	Which type(s) of quality control(s) is/are included in the molecular detection of SARS-CoV-2 in you laboratory?	Positive control for PCR
128	Lab No. 10	Which type(s) of quality control(s) is/are included in the molecular detection of SARS-CoV-2 in you laboratory?	Negative control for PCR
129	Lab No. 10	Which type(s) of quality control(s) is/are included in the molecular detection of SARS-CoV-2 in you laboratory?	Internal (inhibitor)control for PCR
130	Lab No. 10	Are you testing all specimens coming in?	Outbreak investigation (including those meeting case definition and contact tracing)
131	Lab No. 10	What is the usual daily sample load/ current maximum daily testing capacity for SAR-CoV-2 in your laboratory? (Daily sample load)	201-500	If in case there are more than 500 samples, pendency is there which causes delay in reporting.
132	Lab No. 10	What is the usual daily sample load/ current maximum daily testing capacity for SAR-CoV-2 in your laboratory? (Maximum daily testing capacity)	201-500	If in case there are more than 500 samples, pendency is there which causes delay in reporting.
133	Lab No. 10	What is the usual turnaround time for the molecular detection of SARS-CoV-2 in you laboratory?	25h-48h
134	Lab No. 10	What is the number of PCR scientists (with a bachelor degree or higher) in your laboratory?	2-5
135	Lab no. 11	Major concern(s) in launching/ implementing the molecular detection of SARS-CoV-2?	Operate in proper biosafety level as required by national legislation	NIL
136	Lab no. 11	What are the sources of the specimens for testing in your laboratory?	Outbreak investigation (including those meeting case definition and contact tracing)
137	Lab no. 11	Is your facility a COVID-only testing laboratory or a polyvalent public health facility?	A range of bacteria and/or viruses of public health importance
138	Lab no. 11	What are the common type of specimens accepted for the molecular detection of SARS-CoV-2 in your laboratory?	Nasopharyngeal swab
139	Lab no. 11	What are the common type of specimens accepted for the molecular detection of SARS-CoV-2 in your laboratory?	Nasal swab
140	Lab no. 11	What are the common type of specimens accepted for the molecular detection of SARS-CoV-2 in your laboratory?	Throat swab
141	Lab no. 11	What are the common type of specimens accepted for the molecular detection of SARS-CoV-2 in your laboratory?	Bronchoalveolar lavage
142	Lab no. 11	Which type(s) of quality control(s) is/are included in the molecular detection of SARS-CoV-2 in you laboratory?	Extraction control
143	Lab no. 11	Which type(s) of quality control(s) is/are included in the molecular detection of SARS-CoV-2 in you laboratory?	Positive control for PCR
144	Lab no. 11	Which type(s) of quality control(s) is/are included in the molecular detection of SARS-CoV-2 in you laboratory?	Negative control for PCR
145	Lab no. 11	Which type(s) of quality control(s) is/are included in the molecular detection of SARS-CoV-2 in you laboratory?	Internal (inhibitor)control for PCR
146	Lab no. 11	Are you testing all specimens coming in?	Outbreak investigation (including those meeting case definition and contact tracing)
147	Lab no. 11	What is the usual daily sample load/ current maximum daily testing capacity for SAR-CoV-2 in your laboratory? (Daily sample load)	500-1000
148	Lab no. 11	What is the usual daily sample load/ current maximum daily testing capacity for SAR-CoV-2 in your laboratory? (Maximum daily testing capacity)	1001-2000
149	Lab no. 11	What is the usual turnaround time for the molecular detection of SARS-CoV-2 in you laboratory?	<24h
150	Lab no. 11	What is the number of PCR scientists (with a bachelor degree or higher) in your laboratory?	1
151	Lab No. 12	Major concern(s) in launching/ implementing the molecular detection of SARS-CoV-2?	Establishing/ designing the standard detection methods	Uniformity of testing kits
152	Lab No. 12	What are the sources of the specimens for testing in your laboratory?	Outbreak investigation (including those meeting case definition and contact tracing)
153	Lab No. 12	Is your facility a COVID-only testing laboratory or a polyvalent public health facility?	A range of bacteria and/or viruses of public health importance	polyvalent public health facility
154	Lab No. 12	What are the common type of specimens accepted for the molecular detection of SARS-CoV-2 in your laboratory?	Nasopharyngeal swab
155	Lab No. 12	What are the common type of specimens accepted for the molecular detection of SARS-CoV-2 in your laboratory?	Throat swab
156	Lab No. 12	Which type(s) of quality control(s) is/are included in the molecular detection of SARS-CoV-2 in you laboratory?	Extraction control
157	Lab No. 12	Which type(s) of quality control(s) is/are included in the molecular detection of SARS-CoV-2 in you laboratory?	Positive control for PCR
158	Lab No. 12	Which type(s) of quality control(s) is/are included in the molecular detection of SARS-CoV-2 in you laboratory?	Negative control for PCR
159	Lab No. 12	Which type(s) of quality control(s) is/are included in the molecular detection of SARS-CoV-2 in you laboratory?	Internal (inhibitor)control for PCR
160	Lab No. 12	Are you testing all specimens coming in?	Outbreak investigation (including those meeting case definition and contact tracing)	Yes
161	Lab No. 12	What is the usual daily sample load/ current maximum daily testing capacity for SAR-CoV-2 in your laboratory? (Daily sample load)	51-200
162	Lab No. 12	What is the usual daily sample load/ current maximum daily testing capacity for SAR-CoV-2 in your laboratory? (Maximum daily testing capacity)	500-1000
163	Lab No. 12	What is the usual turnaround time for the molecular detection of SARS-CoV-2 in you laboratory?	<24h
164	Lab No. 12	What is the number of PCR scientists (with a bachelor degree or higher) in your laboratory?	6-10
165	Lab No. 13	Major concern(s) in launching/ implementing the molecular detection of SARS-CoV-2?	Insufficient equipment
166	Lab No. 13	What are the sources of the specimens for testing in your laboratory?	Outbreak investigation (including those meeting case definition and contact tracing)
167	Lab No. 13	Is your facility a COVID-only testing laboratory or a polyvalent public health facility?	A range of bacteria and/or viruses of public health importance
168	Lab No. 13	What are the common type of specimens accepted for the molecular detection of SARS-CoV-2 in your laboratory?	Nasopharyngeal swab
169	Lab No. 13	What are the common type of specimens accepted for the molecular detection of SARS-CoV-2 in your laboratory?	Nasal swab
170	Lab No. 13	What are the common type of specimens accepted for the molecular detection of SARS-CoV-2 in your laboratory?	Throat swab
171	Lab No. 13	Which type(s) of quality control(s) is/are included in the molecular detection of SARS-CoV-2 in you laboratory?	Extraction control
172	Lab No. 13	Which type(s) of quality control(s) is/are included in the molecular detection of SARS-CoV-2 in you laboratory?	Positive control for PCR
173	Lab No. 13	Which type(s) of quality control(s) is/are included in the molecular detection of SARS-CoV-2 in you laboratory?	Negative control for PCR
174	Lab No. 13	Which type(s) of quality control(s) is/are included in the molecular detection of SARS-CoV-2 in you laboratory?	Internal (inhibitor)control for PCR
175	Lab No. 13	Are you testing all specimens coming in?	Outbreak investigation (including those meeting case definition and contact tracing)
176	Lab No. 13	What is the usual daily sample load/ current maximum daily testing capacity for SAR-CoV-2 in your laboratory? (Daily sample load)	201-500
177	Lab No. 13	What is the usual daily sample load/ current maximum daily testing capacity for SAR-CoV-2 in your laboratory? (Maximum daily testing capacity)	201-500
178	Lab No. 13	What is the usual turnaround time for the molecular detection of SARS-CoV-2 in you laboratory?	<24h
179	Lab No. 13	What is the number of PCR scientists (with a bachelor degree or higher) in your laboratory?	2-5
180	Lab No. 14	Major concern(s) in launching/ implementing the molecular detection of SARS-CoV-2?	Establishing procedures/ guidelines on specimen collection/ shipping/ storage
181	Lab No. 14	What are the sources of the specimens for testing in your laboratory?	Other
182	Lab No. 14	Is your facility a COVID-only testing laboratory or a polyvalent public health facility?	A range of bacteria and/or viruses of public health importance
183	Lab No. 14	What are the common type of specimens accepted for the molecular detection of SARS-CoV-2 in your laboratory?	Nasopharyngeal swab
184	Lab No. 14	Which type(s) of quality control(s) is/are included in the molecular detection of SARS-CoV-2 in you laboratory?	Positive control for PCR
185	Lab No. 14	Are you testing all specimens coming in?	Other
186	Lab No. 14	What is the usual daily sample load/ current maximum daily testing capacity for SAR-CoV-2 in your laboratory? (Daily sample load)	1001-2000
187	Lab No. 14	What is the usual daily sample load/ current maximum daily testing capacity for SAR-CoV-2 in your laboratory? (Maximum daily testing capacity)	500-1000
188	Lab No. 14	What is the usual turnaround time for the molecular detection of SARS-CoV-2 in you laboratory?	25h-48h
189	Lab No. 14	What is the number of PCR scientists (with a bachelor degree or higher) in your laboratory?	1	Asst prof, Tutors also work on PCR
190	Lab No. 15	Major concern(s) in launching/ implementing the molecular detection of SARS-CoV-2?	Operate in compliance with the quality management system. (Please indicate if applicable)
191	Lab No. 15	What are the sources of the specimens for testing in your laboratory?	Outbreak investigation (including those meeting case definition and contact tracing)
192	Lab No. 15	Is your facility a COVID-only testing laboratory or a polyvalent public health facility?	A range of bacteria and/or viruses of public health importance
193	Lab No. 15	What are the common type of specimens accepted for the molecular detection of SARS-CoV-2 in your laboratory?	Nasopharyngeal swab
194	Lab No. 15	What are the common type of specimens accepted for the molecular detection of SARS-CoV-2 in your laboratory?	Throat swab
195	Lab No. 15	Which type(s) of quality control(s) is/are included in the molecular detection of SARS-CoV-2 in you laboratory?	Extraction control
196	Lab No. 15	Which type(s) of quality control(s) is/are included in the molecular detection of SARS-CoV-2 in you laboratory?	Positive control for PCR
197	Lab No. 15	Which type(s) of quality control(s) is/are included in the molecular detection of SARS-CoV-2 in you laboratory?	Negative control for PCR
198	Lab No. 15	Which type(s) of quality control(s) is/are included in the molecular detection of SARS-CoV-2 in you laboratory?	Internal (inhibitor)control for PCR
199	Lab No. 15	Are you testing all specimens coming in?	Outbreak investigation (including those meeting case definition and contact tracing)
200	Lab No. 15	What is the usual daily sample load/ current maximum daily testing capacity for SAR-CoV-2 in your laboratory? (Daily sample load)	1001-2000
201	Lab No. 15	What is the usual daily sample load/ current maximum daily testing capacity for SAR-CoV-2 in your laboratory? (Maximum daily testing capacity)	1001-2000
202	Lab No. 15	What is the usual turnaround time for the molecular detection of SARS-CoV-2 in you laboratory?	<24h
203	Lab No. 15	What is the number of PCR scientists (with a bachelor degree or higher) in your laboratory?	6-10
204	Lab No. 16	Major concern(s) in launching/ implementing the molecular detection of SARS-CoV-2?	Operate in proper biosafety level as required by national legislation
205	Lab No. 16	What are the sources of the specimens for testing in your laboratory?	Outbreak investigation (including those meeting case definition and contact tracing)
206	Lab No. 16	Is your facility a COVID-only testing laboratory or a polyvalent public health facility?	A range of bacteria and/or viruses of public health importance
207	Lab No. 16	What are the common type of specimens accepted for the molecular detection of SARS-CoV-2 in your laboratory?	Nasopharyngeal swab
208	Lab No. 16	What are the common type of specimens accepted for the molecular detection of SARS-CoV-2 in your laboratory?	Throat swab
209	Lab No. 16	Which type(s) of quality control(s) is/are included in the molecular detection of SARS-CoV-2 in you laboratory?	Extraction control
210	Lab No. 16	Which type(s) of quality control(s) is/are included in the molecular detection of SARS-CoV-2 in you laboratory?	Positive control for PCR
211	Lab No. 16	Which type(s) of quality control(s) is/are included in the molecular detection of SARS-CoV-2 in you laboratory?	Negative control for PCR
212	Lab No. 16	Are you testing all specimens coming in?	Other	All samples requested for the test are processed
213	Lab No. 16	What is the usual daily sample load/ current maximum daily testing capacity for SAR-CoV-2 in your laboratory? (Daily sample load)	>2000
214	Lab No. 16	What is the usual daily sample load/ current maximum daily testing capacity for SAR-CoV-2 in your laboratory? (Maximum daily testing capacity)	>2000
215	Lab No. 16	What is the usual turnaround time for the molecular detection of SARS-CoV-2 in you laboratory?	<24h
216	Lab No. 16	What is the number of PCR scientists (with a bachelor degree or higher) in your laboratory?	2-5
217	Lab No. 17	Major concern(s) in launching/ implementing the molecular detection of SARS-CoV-2?	Operate in compliance with the quality management system. (Please indicate if applicable)
218	Lab No. 17	What are the sources of the specimens for testing in your laboratory?	Outbreak investigation (including those meeting case definition and contact tracing)
219	Lab No. 17	Is your facility a COVID-only testing laboratory or a polyvalent public health facility?	A range of bacteria and/or viruses of public health importance
220	Lab No. 17	What are the common type of specimens accepted for the molecular detection of SARS-CoV-2 in your laboratory?	Nasopharyngeal swab
221	Lab No. 17	Which type(s) of quality control(s) is/are included in the molecular detection of SARS-CoV-2 in you laboratory?	Positive control for PCR
222	Lab No. 17	Which type(s) of quality control(s) is/are included in the molecular detection of SARS-CoV-2 in you laboratory?	Negative control for PCR
223	Lab No. 17	Which type(s) of quality control(s) is/are included in the molecular detection of SARS-CoV-2 in you laboratory?	Internal (inhibitor)control for PCR
224	Lab No. 17	Are you testing all specimens coming in?	Outbreak investigation (including those meeting case definition and contact tracing)
225	Lab No. 17	What is the usual daily sample load/ current maximum daily testing capacity for SAR-CoV-2 in your laboratory? (Daily sample load)	<50
226	Lab No. 17	What is the usual daily sample load/ current maximum daily testing capacity for SAR-CoV-2 in your laboratory? (Maximum daily testing capacity)	51-200
227	Lab No. 17	What is the usual turnaround time for the molecular detection of SARS-CoV-2 in you laboratory?	<24h
228	Lab No. 17	What is the number of PCR scientists (with a bachelor degree or higher) in your laboratory?	1
229	Lab No. 18	Major concern(s) in launching/ implementing the molecular detection of SARS-CoV-2?	Establishing procedures/ guidelines on specimen collection/ shipping/ storage
230	Lab No. 18	What are the sources of the specimens for testing in your laboratory?	Outbreak investigation (including those meeting case definition and contact tracing)
231	Lab No. 18	Is your facility a COVID-only testing laboratory or a polyvalent public health facility?	COVID-only
232	Lab No. 18	What are the common type of specimens accepted for the molecular detection of SARS-CoV-2 in your laboratory?	Nasopharyngeal swab	Both Nasophapharyngeal and Oropharyngeal swabs
233	Lab No. 18	Which type(s) of quality control(s) is/are included in the molecular detection of SARS-CoV-2 in you laboratory?	Internal (inhibitor)control for PCR	All controls are used including extraction control, positive control, negative control and internal control (PCR inhibition)
234	Lab No. 18	Are you testing all specimens coming in?	Outbreak investigation (including those meeting case definition and contact tracing)
235	Lab No. 18	What is the usual daily sample load/ current maximum daily testing capacity for SAR-CoV-2 in your laboratory? (Daily sample load)	201-500
236	Lab No. 18	What is the usual daily sample load/ current maximum daily testing capacity for SAR-CoV-2 in your laboratory? (Maximum daily testing capacity)	201-500
237	Lab No. 18	What is the usual turnaround time for the molecular detection of SARS-CoV-2 in you laboratory?	<24h	CSIR-NEERI testing centre is reporting within 3 hours form the receipt of samples
238	Lab No. 18	What is the number of PCR scientists (with a bachelor degree or higher) in your laboratory?	1	CSIR-NEERI testing centre has one scientist and others are research scholars and technicians
239	Lab No. 19	Major concern(s) in launching/ implementing the molecular detection of SARS-CoV-2?	Need for specific staff training	As biosafety protocol of COVID sample handling and testing was not given
240	Lab No. 19	What are the sources of the specimens for testing in your laboratory?	Outbreak investigation (including those meeting case definition and contact tracing)	Hospital patients diagnostic samples
241	Lab No. 19	What are the sources of the specimens for testing in your laboratory?	Specimens from influenza surveillance	Hospital patients diagnostic samples
242	Lab No. 19	What are the sources of the specimens for testing in your laboratory?	Other	Hospital patients diagnostic samples
243	Lab No. 19	Is your facility a COVID-only testing laboratory or a polyvalent public health facility?	A range of bacteria and/or viruses of public health importance	All samples for infectious diseases and hospital acquired infections
244	Lab No. 19	What are the common type of specimens accepted for the molecular detection of SARS-CoV-2 in your laboratory?	Nasal swab	Saliva, Urine and stool in specific patients
245	Lab No. 19	What are the common type of specimens accepted for the molecular detection of SARS-CoV-2 in your laboratory?	Throat swab	Saliva, Urine and stool in specific patients
246	Lab No. 19	Which type(s) of quality control(s) is/are included in the molecular detection of SARS-CoV-2 in you laboratory?	Positive control for PCR	Extraction control also
247	Lab No. 19	Which type(s) of quality control(s) is/are included in the molecular detection of SARS-CoV-2 in you laboratory?	Negative control for PCR	Extraction control also
248	Lab No. 19	Which type(s) of quality control(s) is/are included in the molecular detection of SARS-CoV-2 in you laboratory?	Internal (inhibitor)control for PCR	Extraction control also
[truncated: 13,099 more rows]
